# Supplementary material for: Dopaminium nitrate
Source: Acta Crystallogr Sect E Struct Rep Online. 2014 Apr 18;70(Pt 5):o571–2. doi: 10.1107/S1600536814008265 (PMC4011303; doi:10.1107/S1600536814008265)
Supplement: Supplementary file 1 [file e-70-0o571-sup1.cif]

##############################################################################
#                                                                            #
# This CIF contains the data in a paper accepted for publication in          #
# Acta Crystallographica Section E. It conforms to the requirements of       #
# Notes for Authors for Acta Crystallographica Section E, and has been       #
# peer reviewed under the auspices of the IUCr Commission on Journals.       #
#                                                                            #
# Full details of the Crystallographic Information File format               #
# are given in the paper "The Crystallographic Information File (CIF):       #
# a New Standard Archive File for Crystallography" by S. R. Hall, F. H.      #
# Allen and I. D. Brown [Acta Cryst. (1991), A47, 655-685].                  #
#                                                                            #
# The current version of the core CIF dictionary is obtainable from          #
# ftp://ftp.iucr.org/pub/cif_core.dic.                                       #
#                                                                            #
# Software is freely available for graphical display of the structure(s)     #
# in this CIF. For information consult the CIF software page                 #
# http://www.iucr.org/resources/cif/software.                                #
#                                                                            #
# This file may be used for bona fide research purposes within the           #
# scientific community so long as proper attribution is given to the journal # 
# article from which it was obtained.                                        #
#                                                                            #
##############################################################################
data_I
_audit_creation_method     SHELXL-97
_journal_date_recd_electronic     2014-04-10
_journal_date_accepted     2014-04-12
_journal_name_full     'Acta Crystallographica, Section E'
_journal_year     2014
_journal_volume     70
_journal_issue      5
_journal_page_first     o571
_journal_page_last     o572
_journal_paper_category     QO
_journal_paper_doi     10.1107/S1600536814008265
_journal_coeditor_code     BG2526
_publ_contact_author_name     'Dhaouadi Hassouna'
_publ_contact_author_address
;
Laboratoire des Mat\'eriaux Utiles, Institut National de Recherche et d'Analyse
Physico-chimique, Pole Technologique de Sidi-Thabet, 2020 Tunis, Tunisia
;
_publ_contact_author_email     'dhaouadihassouna@yahoo.fr'
_publ_contact_author_fax     '216 72 590 566'
_publ_contact_author_phone     '216 72 591 906'
_publ_section_title
;
Dopaminium nitrate
;
_publ_section_title_footnote     .
loop_
    _publ_author_name
    _publ_author_footnote
    _publ_author_address
    'Gatfaoui, Sofian' .
;
Laboratoire de Chimie des Mat\'eriaux
Facult\'e des Sciences de Bizerte
7021 Zarzouna Bizerte
Tunisia
;
    'Marouani, Houda' .
;
Laboratoire de Chimie des Mat\'eriaux
Facult\'e des Sciences de Bizerte
7021 Zarzouna Bizerte
Tunisia
;
    'Roisnel, Thierry' .
;
Centre de Diffractom\'etrie X, UMR 6226 CNRS,
Unit\'e Sciences Chimiques de Rennes, Universit\'e de Rennes I,
263 Avenue du G\'en\'eral Leclerc, 35042 Rennes, France
;
    'Dhaouadi, Hassouna' .
;
Laboratoire des Mat\'eriaux Utiles,
Institut National de Recherche et d'Analyse Physico-chimique,
Pole Technologique de Sidi-Thabet, 2020 Tunis,
Tunisia
;
_database_code_depnum_ccdc_archive     'CCDC 996988'
_chemical_name_systematic
;
2-(3,4-dihydroxyphenyl)ethanaminium nitrate
;
_chemical_name_common     ?
_chemical_formula_moiety     'C8 H12 N O2 +, N O3 -'
_chemical_formula_sum     'C8 H12 N2 O5'
_chemical_formula_iupac     'C8 H12 N O2 +, N O3 -'
_chemical_formula_weight     216.20
_chemical_melting_point     ?
_symmetry_cell_setting     triclinic
_symmetry_space_group_name_H-M     'P -1'
_symmetry_space_group_name_Hall     '-P 1'
loop_
    _symmetry_equiv_pos_as_xyz
    'x, y, z'
    '-x, -y, -z'
_cell_length_a     8.3066(4)
_cell_length_b     10.4856(5)
_cell_length_c     11.2303(7)
_cell_angle_alpha     79.623(2)
_cell_angle_beta     89.868(2)
_cell_angle_gamma     82.357(2)
_cell_volume     953.37(9)
_cell_formula_units_Z     4
_cell_measurement_reflns_used     3958
_cell_measurement_theta_min     2.46
_cell_measurement_theta_max     27.46
_cell_measurement_temperature     150
_exptl_crystal_description     prism
_exptl_crystal_colour     colorless
_exptl_crystal_size_max     0.56
_exptl_crystal_size_mid     0.44
_exptl_crystal_size_min     0.27
_exptl_crystal_density_diffrn     1.506
_exptl_crystal_density_meas     ?
_exptl_crystal_density_method     'not measured'
_exptl_crystal_F_000     456
_exptl_absorpt_coefficient_mu     0.126
_exptl_absorpt_correction_type     multi-scan
_exptl_absorpt_process_details
;
(SADABS; Bruker, 2006)
;
_exptl_absorpt_correction_T_min     0.870
_exptl_absorpt_correction_T_max     0.966
_exptl_special_details     ?
_diffrn_ambient_temperature     150(2)
_diffrn_radiation_type     MoK\a
_diffrn_radiation_wavelength     0.71073
_diffrn_radiation_monochromator     graphite
_diffrn_measurement_device_type     'Bruker APEXII'
_diffrn_measurement_method     'CCD rotation images, thin slices'
_diffrn_reflns_number     10787
_diffrn_reflns_av_R_equivalents     0.0377
_diffrn_reflns_theta_min     2.95
_diffrn_reflns_theta_max     27.48
_diffrn_reflns_theta_full     27.48
_diffrn_measured_fraction_theta_max     0.991
_diffrn_measured_fraction_theta_full     0.991
_diffrn_reflns_limit_h_min     -10
_diffrn_reflns_limit_h_max     10
_diffrn_reflns_limit_k_min     -13
_diffrn_reflns_limit_k_max     13
_diffrn_reflns_limit_l_min     -14
_diffrn_reflns_limit_l_max     14
_refine_special_details
;
Refinement of <i>F</i>^2^ against ALL reflections. The weighted <i>R</i>-factor
<i>wR</i> and goodness of fit <i>S</i> are based on <i>F</i>^2^, conventional
<i>R</i>-factors <i>R</i> are based on <i>F</i>, with <i>F</i> set to zero for
negative <i>F</i>^2^. The threshold expression of <i>F</i>^2^ >
\s(<i>F</i>^2^) is used only for calculating <i>R</i>-factors(gt) <i>etc</i>.
and is not relevant to the choice of reflections for refinement.
<i>R</i>-factors based on <i>F</i>^2^ are statistically about twice as large
as those based on <i>F</i>, and <i>R</i>- factors based on ALL data will be
even larger.
;
_reflns_number_total     4339
_reflns_number_gt     3583
_reflns_threshold_expression     I>2\s(I)
_refine_ls_structure_factor_coef     Fsqd
_refine_ls_matrix_type     full
_refine_ls_R_factor_all     0.0521
_refine_ls_R_factor_gt     0.0427
_refine_ls_wR_factor_gt     0.1077
_refine_ls_wR_factor_ref     0.1133
_refine_ls_goodness_of_fit_ref     1.049
_refine_ls_restrained_S_all     1.049
_refine_ls_number_reflns     4339
_refine_ls_number_parameters     312
_refine_ls_number_restraints     0
_refine_ls_hydrogen_treatment     mixed
_refine_ls_weighting_scheme     calc
_refine_ls_weighting_details
         'calc w=1/[\s^2^(Fo^2^)+(0.0546P)^2^+0.2245P] where P=(Fo^2^+2Fc^2^)/3'
_atom_sites_solution_hydrogens     geom
_atom_sites_solution_primary     direct
_atom_sites_solution_secondary     difmap
_refine_ls_shift/su_max     0.000
_refine_ls_shift/su_mean     0.000
_refine_diff_density_max     0.308
_refine_diff_density_min     -0.256
_refine_ls_extinction_method     'SHELXL97 (Sheldrick, 2008)'
_refine_ls_extinction_coef     0.061(4)
_refine_ls_extinction_expression
                                  'Fc^*^=kFc[1+0.001xFc^2^\l^3^/sin(2\q)]^-1/4^'
loop_
    _atom_type_symbol
    _atom_type_description
    _atom_type_scat_dispersion_real
    _atom_type_scat_dispersion_imag
    _atom_type_scat_source
    'C' 'C' 0.0033 0.0016
                         'International Tables Vol C Tables 4.2.6.8 and 6.1.1.4'
    'H' 'H' 0.0000 0.0000
                         'International Tables Vol C Tables 4.2.6.8 and 6.1.1.4'
    'N' 'N' 0.0061 0.0033
                         'International Tables Vol C Tables 4.2.6.8 and 6.1.1.4'
    'O' 'O' 0.0106 0.0060
                         'International Tables Vol C Tables 4.2.6.8 and 6.1.1.4'
    'Ho' 'Ho' -0.2175 4.6783
                         'International Tables Vol C Tables 4.2.6.8 and 6.1.1.4'
_computing_data_collection     'APEX2 (Bruker, 2006)'
_computing_cell_refinement     'SAINT (Bruker, 2006)'
_computing_data_reduction     'SAINT (Bruker, 2006)'
_computing_structure_solution     'SIR97 (Altomare <i>et al.</i>, 1999)'
_computing_structure_refinement     'SHELXL97 (Sheldrick, 2008)'
_computing_molecular_graphics
   'ORTEP-3 for Windows (Farrugia, 2012) and DIAMOND (Brandenburg & Putz, 2005)'
_computing_publication_material
;
WinGX (Farrugia, 2012) and CRYSCAL (T. Roisnel, local program)
;
loop_
    _atom_site_type_symbol
    _atom_site_label
    _atom_site_fract_x
    _atom_site_fract_y
    _atom_site_fract_z
    _atom_site_U_iso_or_equiv
    _atom_site_adp_type
    _atom_site_calc_flag
    _atom_site_refinement_flags
    _atom_site_occupancy
    _atom_site_symmetry_multiplicity
    _atom_site_disorder_assembly
    _atom_site_disorder_group
    O O1 0.88256(15) 0.20879(11) 0.45485(10) 0.0270(3) Uani d . 1 1 . .
    O O2 0.89365(13) 0.15989(10) 0.22563(10) 0.0231(3) Uani d . 1 1 . .
    O O3 0.52188(13) 0.78884(10) 0.05973(9) 0.0218(2) Uani d . 1 1 . .
    O O4 0.50913(13) 0.84937(9) 0.28522(10) 0.0199(2) Uani d . 1 1 . .
    O O5 0.13563(13) 0.88517(10) 0.00083(10) 0.0240(3) Uani d . 1 1 . .
    O O6 0.23349(13) 1.02198(11) 0.09420(10) 0.0247(3) Uani d . 1 1 . .
    O O7 0.27175(12) 1.03129(10) -0.09879(9) 0.0212(2) Uani d . 1 1 . .
    O O8 1.24531(13) 0.01122(10) 0.58958(10) 0.0240(3) Uani d . 1 1 . .
    O O9 1.39421(14) 0.14414(11) 0.48499(10) 0.0283(3) Uani d . 1 1 . .
    O O10 1.24180(13) 0.03858(11) 0.39320(10) 0.0264(3) Uani d . 1 1 . .
    N N1 1.03491(17) 0.87415(12) 0.27899(14) 0.0202(3) Uani d . 1 1 . .
    N N2 0.47018(16) 0.13341(12) 0.21268(13) 0.0181(3) Uani d . 1 1 . .
    N N3 0.21404(14) 0.97956(11) -0.00085(11) 0.0170(3) Uani d . 1 1 . .
    N N4 1.29264(14) 0.06439(11) 0.48912(11) 0.0189(3) Uani d . 1 1 . .
    C C1 1.02008(18) 0.74577(14) 0.24467(15) 0.0226(3) Uani d . 1 1 . .
    H H1A 1.1233 0.6897 0.2606 0.027 Uiso calc R 1 1 . .
    H H1B 0.9964 0.7590 0.1584 0.027 Uiso calc R 1 1 . .
    C C2 0.89005(19) 0.67827(14) 0.31175(16) 0.0252(4) Uani d . 1 1 . .
    H H2A 0.7850 0.7292 0.2887 0.030 Uiso calc R 1 1 . .
    H H2B 0.9067 0.6732 0.3980 0.030 Uiso calc R 1 1 . .
    C C3 0.89030(17) 0.54144(14) 0.28525(14) 0.0204(3) Uani d . 1 1 . .
    C C4 0.88790(18) 0.43580(14) 0.38027(14) 0.0208(3) Uani d . 1 1 . .
    H H4 0.8855 0.4503 0.4596 0.025 Uiso calc R 1 1 . .
    C C5 0.88905(17) 0.30931(14) 0.35856(13) 0.0187(3) Uani d . 1 1 . .
    C C6 0.89502(16) 0.28653(13) 0.23989(14) 0.0175(3) Uani d . 1 1 . .
    C C7 0.89493(18) 0.39103(14) 0.14486(14) 0.0211(3) Uani d . 1 1 . .
    H H7 0.8966 0.3767 0.0655 0.025 Uiso calc R 1 1 . .
    C C8 0.89233(18) 0.51738(15) 0.16758(15) 0.0226(3) Uani d . 1 1 . .
    H H8 0.8919 0.5868 0.1030 0.027 Uiso calc R 1 1 . .
    C C9 0.49926(16) 0.26836(13) 0.22214(13) 0.0163(3) Uani d . 1 1 . .
    H H9A 0.5741 0.2984 0.1602 0.020 Uiso calc R 1 1 . .
    H H9B 0.5490 0.2672 0.3005 0.020 Uiso calc R 1 1 . .
    C C10 0.34207(17) 0.36269(13) 0.20725(14) 0.0191(3) Uani d . 1 1 . .
    H H10A 0.2969 0.3709 0.1262 0.023 Uiso calc R 1 1 . .
    H H10B 0.2634 0.3298 0.2648 0.023 Uiso calc R 1 1 . .
    C C11 0.37719(16) 0.49492(13) 0.22873(14) 0.0178(3) Uani d . 1 1 . .
    C C12 0.42284(16) 0.58718(13) 0.13394(13) 0.0177(3) Uani d . 1 1 . .
    H H12 0.4214 0.5706 0.0553 0.021 Uiso calc R 1 1 . .
    C C13 0.47037(16) 0.70326(13) 0.15462(13) 0.0160(3) Uani d . 1 1 . .
    C C14 0.46516(16) 0.73132(13) 0.27195(13) 0.0159(3) Uani d . 1 1 . .
    C C15 0.41976(17) 0.64019(14) 0.36697(13) 0.0199(3) Uani d . 1 1 . .
    H H15 0.4173 0.6580 0.4452 0.024 Uiso calc R 1 1 . .
    C C16 0.37771(18) 0.52191(14) 0.34542(14) 0.0207(3) Uani d . 1 1 . .
    H H16 0.3497 0.4604 0.4098 0.025 Uiso calc R 1 1 . .
    H H1N 1.070(3) 0.864(2) 0.360(2) 0.053(7) Uiso d . 1 1 . .
    H H2N 1.098(2) 0.9221(19) 0.2291(18) 0.033(5) Uiso d . 1 1 . .
    H H3N 0.941(2) 0.9239(19) 0.2786(17) 0.034(5) Uiso d . 1 1 . .
    H H4N 0.565(2) 0.0765(17) 0.2227(16) 0.028(5) Uiso d . 1 1 . .
    H H5N 0.402(2) 0.1015(19) 0.2728(19) 0.035(5) Uiso d . 1 1 . .
    H H6N 0.424(2) 0.1300(17) 0.1380(18) 0.028(5) Uiso d . 1 1 . .
    H H1O 0.857(3) 0.142(2) 0.429(2) 0.053(7) Uiso d . 1 1 . .
    H H2O 0.887(2) 0.154(2) 0.147(2) 0.043(6) Uiso d . 1 1 . .
    H H3O 0.578(3) 0.845(2) 0.0863(19) 0.047(6) Uiso d . 1 1 . .
    H H4O 0.538(2) 0.8496(19) 0.361(2) 0.040(6) Uiso d . 1 1 . .
loop_
    _atom_site_aniso_label
    _atom_site_aniso_U_11
    _atom_site_aniso_U_22
    _atom_site_aniso_U_33
    _atom_site_aniso_U_12
    _atom_site_aniso_U_13
    _atom_site_aniso_U_23
    O1 0.0489(7) 0.0187(6) 0.0161(6) -0.0126(5) 0.0031(5) -0.0042(4)
    O2 0.0371(6) 0.0168(5) 0.0170(6) -0.0066(4) 0.0011(5) -0.0051(4)
    O3 0.0335(6) 0.0192(5) 0.0148(5) -0.0108(4) 0.0025(5) -0.0032(4)
    O4 0.0293(6) 0.0146(5) 0.0168(6) -0.0056(4) -0.0013(4) -0.0040(4)
    O5 0.0315(6) 0.0245(6) 0.0198(6) -0.0165(5) 0.0031(5) -0.0054(4)
    O6 0.0280(6) 0.0328(6) 0.0181(6) -0.0118(5) 0.0017(5) -0.0117(5)
    O7 0.0263(5) 0.0209(5) 0.0172(6) -0.0081(4) 0.0057(4) -0.0018(4)
    O8 0.0325(6) 0.0241(6) 0.0175(6) -0.0111(4) 0.0084(5) -0.0043(4)
    O9 0.0385(6) 0.0309(6) 0.0200(6) -0.0218(5) 0.0027(5) -0.0046(5)
    O10 0.0323(6) 0.0329(6) 0.0181(6) -0.0137(5) 0.0002(5) -0.0082(5)
    N1 0.0240(7) 0.0153(6) 0.0222(7) -0.0058(5) 0.0039(6) -0.0034(5)
    N2 0.0231(6) 0.0141(6) 0.0176(7) -0.0031(5) 0.0019(5) -0.0039(5)
    N3 0.0166(5) 0.0187(6) 0.0159(6) -0.0028(4) -0.0006(5) -0.0031(5)
    N4 0.0230(6) 0.0173(6) 0.0172(7) -0.0051(5) 0.0033(5) -0.0037(5)
    C1 0.0250(7) 0.0161(7) 0.0296(9) -0.0070(6) 0.0078(6) -0.0089(6)
    C2 0.0281(8) 0.0179(7) 0.0316(9) -0.0076(6) 0.0107(7) -0.0071(6)
    C3 0.0178(7) 0.0189(7) 0.0265(8) -0.0072(5) 0.0052(6) -0.0059(6)
    C4 0.0251(7) 0.0211(7) 0.0195(8) -0.0093(6) 0.0063(6) -0.0080(6)
    C5 0.0214(7) 0.0184(7) 0.0172(7) -0.0066(5) 0.0030(6) -0.0030(6)
    C6 0.0172(6) 0.0169(7) 0.0198(8) -0.0046(5) 0.0007(6) -0.0053(6)
    C7 0.0233(7) 0.0250(8) 0.0167(7) -0.0080(6) 0.0013(6) -0.0045(6)
    C8 0.0259(8) 0.0185(7) 0.0233(8) -0.0083(6) 0.0022(6) 0.0004(6)
    C9 0.0167(6) 0.0133(6) 0.0195(7) -0.0044(5) 0.0008(6) -0.0030(5)
    C10 0.0179(7) 0.0149(7) 0.0251(8) -0.0027(5) -0.0003(6) -0.0044(6)
    C11 0.0152(6) 0.0133(6) 0.0247(8) -0.0006(5) -0.0001(6) -0.0036(6)
    C12 0.0191(7) 0.0181(7) 0.0169(7) -0.0014(5) 0.0004(6) -0.0066(6)
    C13 0.0169(6) 0.0145(6) 0.0150(7) -0.0005(5) -0.0002(5) -0.0002(5)
    C14 0.0171(6) 0.0125(6) 0.0184(7) -0.0006(5) -0.0011(5) -0.0044(5)
    C15 0.0259(7) 0.0199(7) 0.0138(7) -0.0030(6) 0.0021(6) -0.0033(6)
    C16 0.0242(7) 0.0164(7) 0.0203(8) -0.0033(6) 0.0029(6) 0.0005(6)
_geom_special_details
;
All e.s.d.'s (except the e.s.d. in the dihedral angle between two l.s. planes)
are estimated using the full covariance matrix. The cell e.s.d.'s are taken
into account individually in the estimation of e.s.d.'s in distances, angles
and torsion angles; correlations between e.s.d.'s in cell parameters are only
used when they are defined by crystal symmetry. An approximate (isotropic)
treatment of cell e.s.d.'s is used for estimating e.s.d.'s involving l.s.
planes.
;
loop_
    _geom_bond_atom_site_label_1
    _geom_bond_atom_site_label_2
    _geom_bond_site_symmetry_2
    _geom_bond_distance
    _geom_bond_publ_flag
    O1 C5 . 1.3738(18) ?
    O1 H1O . 0.86(2) ?
    O2 C6 . 1.3674(16) ?
    O2 H2O . 0.89(2) ?
    O3 C13 . 1.3709(17) ?
    O3 H3O . 0.89(2) ?
    O4 C14 . 1.3693(16) ?
    O4 H4O . 0.89(2) ?
    O5 N3 . 1.2526(15) ?
    O6 N3 . 1.2467(15) ?
    O7 N3 . 1.2592(15) ?
    O8 N4 . 1.2522(15) ?
    O9 N4 . 1.2596(15) ?
    O10 N4 . 1.2448(16) ?
    N1 C1 . 1.4856(18) ?
    N1 H1N . 0.94(3) ?
    N1 H2N . 0.90(2) ?
    N1 H3N . 0.88(2) ?
    N2 C9 . 1.4889(17) ?
    N2 H4N . 0.915(19) ?
    N2 H5N . 0.93(2) ?
    N2 H6N . 0.93(2) ?
    C1 C2 . 1.497(2) ?
    C1 H1A . 0.9700 ?
    C1 H1B . 0.9700 ?
    C2 C3 . 1.5166(19) ?
    C2 H2A . 0.9700 ?
    C2 H2B . 0.9700 ?
    C3 C8 . 1.389(2) ?
    C3 C4 . 1.395(2) ?
    C4 C5 . 1.3899(19) ?
    C4 H4 . 0.9300 ?
    C5 C6 . 1.395(2) ?
    C6 C7 . 1.385(2) ?
    C7 C8 . 1.391(2) ?
    C7 H7 . 0.9300 ?
    C8 H8 . 0.9300 ?
    C9 C10 . 1.5196(18) ?
    C9 H9A . 0.9700 ?
    C9 H9B . 0.9700 ?
    C10 C11 . 1.5147(18) ?
    C10 H10A . 0.9700 ?
    C10 H10B . 0.9700 ?
    C11 C16 . 1.390(2) ?
    C11 C12 . 1.392(2) ?
    C12 C13 . 1.3862(19) ?
    C12 H12 . 0.9300 ?
    C13 C14 . 1.400(2) ?
    C14 C15 . 1.386(2) ?
    C15 C16 . 1.394(2) ?
    C15 H15 . 0.9300 ?
    C16 H16 . 0.9300 ?
loop_
    _geom_angle_atom_site_label_1
    _geom_angle_atom_site_label_2
    _geom_angle_atom_site_label_3
    _geom_angle_site_symmetry_1
    _geom_angle_site_symmetry_3
    _geom_angle
    _geom_angle_publ_flag
    C5 O1 H1O . . 109.1(15) ?
    C6 O2 H2O . . 111.0(13) ?
    C13 O3 H3O . . 110.9(14) ?
    C14 O4 H4O . . 111.6(13) ?
    C1 N1 H1N . . 111.3(13) ?
    C1 N1 H2N . . 113.2(12) ?
    H1N N1 H2N . . 110.9(18) ?
    C1 N1 H3N . . 113.0(12) ?
    H1N N1 H3N . . 102.2(18) ?
    H2N N1 H3N . . 105.6(17) ?
    C9 N2 H4N . . 111.3(11) ?
    C9 N2 H5N . . 110.8(12) ?
    H4N N2 H5N . . 106.3(16) ?
    C9 N2 H6N . . 112.1(11) ?
    H4N N2 H6N . . 107.8(16) ?
    H5N N2 H6N . . 108.3(16) ?
    O6 N3 O5 . . 119.78(12) ?
    O6 N3 O7 . . 120.57(11) ?
    O5 N3 O7 . . 119.65(12) ?
    O10 N4 O8 . . 120.87(12) ?
    O10 N4 O9 . . 119.50(12) ?
    O8 N4 O9 . . 119.63(12) ?
    N1 C1 C2 . . 112.95(12) ?
    N1 C1 H1A . . 109.0 ?
    C2 C1 H1A . . 109.0 ?
    N1 C1 H1B . . 109.0 ?
    C2 C1 H1B . . 109.0 ?
    H1A C1 H1B . . 107.8 ?
    C1 C2 C3 . . 111.68(12) ?
    C1 C2 H2A . . 109.3 ?
    C3 C2 H2A . . 109.3 ?
    C1 C2 H2B . . 109.3 ?
    C3 C2 H2B . . 109.3 ?
    H2A C2 H2B . . 107.9 ?
    C8 C3 C4 . . 118.26(13) ?
    C8 C3 C2 . . 121.71(14) ?
    C4 C3 C2 . . 120.03(14) ?
    C5 C4 C3 . . 121.22(14) ?
    C5 C4 H4 . . 119.4 ?
    C3 C4 H4 . . 119.4 ?
    O1 C5 C4 . . 119.15(13) ?
    O1 C5 C6 . . 121.11(13) ?
    C4 C5 C6 . . 119.73(13) ?
    O2 C6 C7 . . 124.11(13) ?
    O2 C6 C5 . . 116.37(13) ?
    C7 C6 C5 . . 119.46(13) ?
    C6 C7 C8 . . 120.29(14) ?
    C6 C7 H7 . . 119.9 ?
    C8 C7 H7 . . 119.9 ?
    C3 C8 C7 . . 121.00(14) ?
    C3 C8 H8 . . 119.5 ?
    C7 C8 H8 . . 119.5 ?
    N2 C9 C10 . . 111.48(11) ?
    N2 C9 H9A . . 109.3 ?
    C10 C9 H9A . . 109.3 ?
    N2 C9 H9B . . 109.3 ?
    C10 C9 H9B . . 109.3 ?
    H9A C9 H9B . . 108.0 ?
    C11 C10 C9 . . 108.97(11) ?
    C11 C10 H10A . . 109.9 ?
    C9 C10 H10A . . 109.9 ?
    C11 C10 H10B . . 109.9 ?
    C9 C10 H10B . . 109.9 ?
    H10A C10 H10B . . 108.3 ?
    C16 C11 C12 . . 118.72(13) ?
    C16 C11 C10 . . 120.30(13) ?
    C12 C11 C10 . . 120.75(13) ?
    C13 C12 C11 . . 121.16(13) ?
    C13 C12 H12 . . 119.4 ?
    C11 C12 H12 . . 119.4 ?
    O3 C13 C12 . . 119.41(13) ?
    O3 C13 C14 . . 121.02(12) ?
    C12 C13 C14 . . 119.57(13) ?
    O4 C14 C15 . . 123.85(13) ?
    O4 C14 C13 . . 116.47(12) ?
    C15 C14 C13 . . 119.67(13) ?
    C14 C15 C16 . . 120.06(14) ?
    C14 C15 H15 . . 120.0 ?
    C16 C15 H15 . . 120.0 ?
    C11 C16 C15 . . 120.73(13) ?
    C11 C16 H16 . . 119.6 ?
    C15 C16 H16 . . 119.6 ?
loop_
    _geom_torsion_atom_site_label_1
    _geom_torsion_atom_site_label_2
    _geom_torsion_atom_site_label_3
    _geom_torsion_atom_site_label_4
    _geom_torsion_site_symmetry_1
    _geom_torsion_site_symmetry_2
    _geom_torsion_site_symmetry_3
    _geom_torsion_site_symmetry_4
    _geom_torsion
    _geom_torsion_publ_flag
    N1 C1 C2 C3 . . . . -173.68(13) ?
    C1 C2 C3 C8 . . . . -49.6(2) ?
    C1 C2 C3 C4 . . . . 130.67(15) ?
    C8 C3 C4 C5 . . . . 0.6(2) ?
    C2 C3 C4 C5 . . . . -179.61(13) ?
    C3 C4 C5 O1 . . . . -178.42(13) ?
    C3 C4 C5 C6 . . . . 0.9(2) ?
    O1 C5 C6 O2 . . . . 0.1(2) ?
    C4 C5 C6 O2 . . . . -179.17(13) ?
    O1 C5 C6 C7 . . . . 177.44(13) ?
    C4 C5 C6 C7 . . . . -1.9(2) ?
    O2 C6 C7 C8 . . . . 178.41(13) ?
    C5 C6 C7 C8 . . . . 1.3(2) ?
    C4 C3 C8 C7 . . . . -1.2(2) ?
    C2 C3 C8 C7 . . . . 179.05(13) ?
    C6 C7 C8 C3 . . . . 0.2(2) ?
    N2 C9 C10 C11 . . . . 175.05(12) ?
    C9 C10 C11 C16 . . . . -86.05(16) ?
    C9 C10 C11 C12 . . . . 88.48(16) ?
    C16 C11 C12 C13 . . . . 0.9(2) ?
    C10 C11 C12 C13 . . . . -173.70(12) ?
    C11 C12 C13 O3 . . . . 176.89(12) ?
    C11 C12 C13 C14 . . . . -3.1(2) ?
    O3 C13 C14 O4 . . . . 1.94(19) ?
    C12 C13 C14 O4 . . . . -178.10(12) ?
    O3 C13 C14 C15 . . . . -177.00(13) ?
    C12 C13 C14 C15 . . . . 3.0(2) ?
    O4 C14 C15 C16 . . . . -179.61(13) ?
    C13 C14 C15 C16 . . . . -0.7(2) ?
    C12 C11 C16 C15 . . . . 1.3(2) ?
    C10 C11 C16 C15 . . . . 175.98(13) ?
    C14 C15 C16 C11 . . . . -1.4(2) ?
loop_
    _geom_hbond_atom_site_label_D
    _geom_hbond_atom_site_label_H
    _geom_hbond_atom_site_label_A
    _geom_hbond_site_symmetry_A
    _geom_hbond_distance_DH
    _geom_hbond_distance_HA
    _geom_hbond_distance_DA
    _geom_hbond_angle_DHA
    O1 H1O O8 2_756 0.86(2) 1.96(2) 2.7871(15) 163(2)
    O2 H2O O5 2_665 0.89(2) 1.80(2) 2.6863(16) 169.7(19)
    O3 H3O O7 2_675 0.89(2) 1.94(2) 2.8017(15) 164(2)
    O4 H4O O9 2_766 0.89(2) 1.83(2) 2.7196(16) 176.6(19)
    N1 H1N O1 2_766 0.94(3) 2.10(3) 3.0125(19) 163.3(19)
    N1 H2N O6 1_655 0.90(2) 2.10(2) 2.9893(17) 172.1(17)
    N1 H3N O8 2_766 0.88(2) 2.26(2) 2.9867(17) 139.6(17)
    N1 H3N O2 1_565 0.88(2) 2.42(2) 3.0223(16) 126.6(15)
    N2 H4N O7 2_665 0.92(2) 2.28(2) 3.0020(16) 135.2(15)
    N2 H4N O8 2_756 0.92(2) 2.59(2) 3.2672(18) 131.3(14)
    N2 H5N O10 1_455 0.93(2) 1.98(2) 2.9079(17) 175.7(18)
    N2 H5N O9 1_455 0.93(2) 2.50(2) 3.1400(17) 126.3(15)
    N2 H6N O6 1_545 0.93(2) 2.17(2) 2.8608(17) 130.2(15)
    N2 H6N O3 2_665 0.93(2) 2.30(2) 3.0236(17) 134.5(14)
    C1 H1B O5 1_655 0.97 2.40 3.0783(19) 126.3
    C2 H2A O4 . 0.97 2.46 3.4090(19) 165.7
