# Supplementary material for: Dopaminium nitrate
Source: Acta Crystallogr Sect E Struct Rep Online. 2014 Apr 18;70(Pt 5):o571–2. doi: 10.1107/S1600536814008265 (PMC4011303; doi:10.1107/S1600536814008265)
Supplement: Supplementary file 2 [file e-70-0o571-Isup2.hkl]

#
# h,k,l, Fc-squared, Fo-squared, sigma(Fo-squared) and status flag
#
data_I
_shelx_title ' job in P -1'
_shelx_refln_list_code          4
_shelx_F_calc_maximum      114.36
_exptl_crystal_F_000       456.00
_reflns_d_resolution_high  0.7700
 
loop_
 _symmetry_equiv_pos_as_xyz
 'x, y, z'
 '-x, -y, -z'
 
_cell_length_a     8.3066
_cell_length_b    10.4856
_cell_length_c    11.2303
_cell_angle_alpha  79.623
_cell_angle_beta   89.868
_cell_angle_gamma  82.357
 
_shelx_F_squared_multiplier     1.000
 
loop_
 _refln_index_h
 _refln_index_k
 _refln_index_l
 _refln_F_squared_calc
 _refln_F_squared_meas
 _refln_F_squared_sigma
 _refln_observed_status
   2   0   0     2041.20     1744.01     26.87 o
   3   0   0     3700.32     3351.39     54.67 o
   4   0   0       45.35       50.57      1.90 o
   5   0   0     1685.85     1618.06     29.37 o
   6   0   0      600.25      592.87     23.58 o
   7   0   0       11.63       14.30      1.33 o
   8   0   0     1008.54     1015.67     35.83 o
   9   0   0      180.50      162.47      8.51 o
  10   0   0      118.66      103.34      7.17 o
 -10   1   0      191.44      168.09     13.53 o
  -9   1   0       43.86       38.44      4.29 o
  -8   1   0        0.18        0.57      1.43 o
  -7   1   0       19.82       20.63      1.65 o
  -6   1   0       53.79       60.78      2.60 o
  -5   1   0       36.60       34.12      1.72 o
  -4   1   0     4420.46     4544.75     73.92 o
  -3   1   0     3880.99     4036.94     83.90 o
  -1   1   0      462.11      481.58      8.71 o
   1   1   0      244.06      167.55      5.23 o
   2   1   0       75.91       54.43      1.23 o
   3   1   0     1419.68     1392.94     27.42 o
   4   1   0     6414.20     5575.45    165.16 o
   5   1   0        3.42        4.20      0.63 o
   6   1   0      215.80      216.55      5.31 o
   7   1   0       58.89       63.78      2.72 o
   8   1   0        6.51        8.36      1.99 o
   9   1   0       47.61       46.44     12.22 o
  10   1   0        1.35        2.07      2.03 o
 -10   2   0       62.60       66.95      8.03 o
  -9   2   0        8.36        6.16      2.29 o
  -8   2   0        6.27        4.16      3.33 o
  -7   2   0       10.62       10.39      1.72 o
  -6   2   0     1158.58     1167.04     30.77 o
  -5   2   0     2257.95     2262.25     44.95 o
  -4   2   0      590.24      581.05     12.26 o
  -3   2   0     1334.70     1380.67     24.16 o
  -1   2   0     1020.24     1039.25     21.02 o
   0   2   0      329.53      334.50      7.50 o
   1   2   0       16.39       16.02      0.67 o
   2   2   0     2078.83     2324.76     59.62 o
   3   2   0      662.04      673.30     15.25 o
   4   2   0     1394.76     1391.30     31.12 o
   5   2   0       35.77       34.22      1.46 o
   6   2   0      426.69      400.64     11.86 o
   7   2   0        6.98        9.28      2.76 o
   8   2   0       24.00       18.21      2.54 o
   9   2   0        8.06       10.13      2.39 o
  10   2   0       10.52        9.35      2.57 o
 -10   3   0       65.02       62.93      9.16 o
  -9   3   0      223.06      209.39     10.63 o
  -8   3   0      123.25      123.42      7.14 o
  -7   3   0        8.85        8.63      1.73 o
  -6   3   0      498.38      493.93     17.33 o
  -5   3   0      239.60      243.85      9.54 o
  -4   3   0     1826.91     1874.68     33.89 o
  -3   3   0       98.13      102.47      3.27 o
  -2   3   0     6293.82     6827.35    133.71 o
  -1   3   0     1094.57     1125.37     22.51 o
   0   3   0        0.09       -0.27      0.27 o
   1   3   0      395.53      398.26      8.14 o
   2   3   0     3786.15     4165.88    106.52 o
   3   3   0      823.06      849.56     19.15 o
   4   3   0     1043.04     1003.65     22.68 o
   5   3   0       29.90       28.62      1.43 o
   6   3   0      116.98      116.20      3.35 o
   7   3   0        1.49        1.62      1.06 o
   8   3   0        0.10        1.40      1.23 o
   9   3   0       21.19       20.39      2.84 o
  10   3   0        0.08        1.20      1.78 o
  -9   4   0        7.48        9.43      2.76 o
  -8   4   0      341.64      353.33     15.09 o
  -7   4   0      384.65      348.65     16.42 o
  -6   4   0       19.10       22.18      1.80 o
  -5   4   0       11.12        9.39      0.99 o
  -4   4   0     1808.32     1725.69     31.31 o
  -3   4   0      534.30      548.63     11.61 o
  -2   4   0      574.52      603.50     12.66 o
  -1   4   0     1234.45     1171.96     23.52 o
   0   4   0      232.43      253.35      6.15 o
   1   4   0      844.73      872.30     17.52 o
   2   4   0     2559.31     2666.28     58.80 o
   3   4   0      488.07      525.30     14.15 o
   4   4   0      211.37      221.47      5.69 o
   5   4   0        4.27        3.94      0.71 o
   6   4   0       66.05       68.69      2.69 o
   7   4   0        9.96       10.16      1.13 o
   8   4   0       24.99       20.86      2.48 o
   9   4   0       27.05       26.97      4.19 o
  10   4   0        8.46       10.57      4.55 o
  -9   5   0        0.11        1.19      2.17 o
  -8   5   0        4.64        4.17      2.05 o
  -7   5   0      105.68      115.15      5.52 o
  -6   5   0      175.26      171.66      5.41 o
  -5   5   0      179.28      165.46      4.59 o
  -4   5   0      863.69      881.38     24.72 o
  -3   5   0      464.26      476.30     23.07 o
  -2   5   0       54.98       53.76      2.47 o
  -1   5   0      336.89      350.20      7.65 o
   0   5   0       18.67       32.19      1.62 o
   1   5   0      487.16      494.36     11.33 o
   2   5   0     3652.10     4013.21     78.65 o
   3   5   0      472.50      507.20     11.69 o
   4   5   0       83.02       80.27      2.60 o
   5   5   0        2.00        2.07      0.58 o
   6   5   0       28.45       30.11      1.62 o
   7   5   0      110.63      111.49      3.17 o
   8   5   0      111.72      114.14      6.28 o
   9   5   0       46.55       52.97      7.95 o
  10   5   0       54.51       45.15      7.76 o
  -8   6   0       57.72       57.32      5.56 o
  -7   6   0       32.77       27.35      2.96 o
  -6   6   0      116.25      117.67      6.03 o
  -5   6   0       91.26       94.56      4.21 o
  -4   6   0        6.20        7.12      0.87 o
  -3   6   0      290.80      264.15      8.49 o
  -2   6   0      204.34      207.72      6.67 o
  -1   6   0      302.98      315.95      9.32 o
   0   6   0      958.91     1017.35     26.43 o
   1   6   0      879.06      936.74     27.11 o
   2   6   0      300.52      307.04      6.74 o
   3   6   0      214.31      203.37      4.67 o
   4   6   0      295.39      293.40      8.37 o
   5   6   0      103.85       97.82      3.50 o
   6   6   0       70.84       69.70      2.68 o
   7   6   0      306.02      295.15     10.98 o
   8   6   0      126.40      153.49     12.22 o
   9   6   0      158.47      153.80     12.95 o
  10   6   0        4.38        4.07      3.40 o
  -8   7   0       59.48       75.32      9.70 o
  -7   7   0       44.31       48.45      5.32 o
  -6   7   0       59.67       67.01      4.33 o
  -5   7   0       17.03       19.94      1.47 o
  -4   7   0      308.84      287.32      7.05 o
  -3   7   0      522.81      506.25     18.32 o
  -2   7   0      400.21      434.11     15.69 o
  -1   7   0      436.97      428.90     15.19 o
   0   7   0      830.42      878.38     35.03 o
   1   7   0      498.13      535.26     14.64 o
   2   7   0       21.45       24.91      1.95 o
   3   7   0      341.07      362.56      8.91 o
   4   7   0       92.94       88.66      2.58 o
   5   7   0      319.11      325.24      9.57 o
   6   7   0        0.79        1.70      0.68 o
   7   7   0       13.99       14.77      1.35 o
   8   7   0        8.71        7.19      3.55 o
   9   7   0       10.71       13.41      4.31 o
  -7   8   0       65.64       52.92      5.80 o
  -6   8   0      153.54      152.82      8.70 o
  -5   8   0      220.83      207.72      8.30 o
  -4   8   0       23.65       26.44      2.06 o
  -3   8   0      146.71      137.66      7.08 o
  -2   8   0       22.73       29.20      3.49 o
  -1   8   0       27.87       24.55      5.28 o
   0   8   0      354.85      360.56     10.79 o
   1   8   0      233.63      221.91      7.14 o
   2   8   0      409.35      423.97     11.99 o
   3   8   0      764.15      772.67     21.71 o
   4   8   0      201.31      207.73      5.59 o
   5   8   0      182.33      180.86      7.33 o
   6   8   0       20.86       24.43      2.12 o
   7   8   0        0.08        1.43      0.80 o
   8   8   0       90.66       98.97      9.41 o
   9   8   0      105.76      100.48     10.12 o
  -6   9   0      110.36      124.16      9.07 o
  -5   9   0       27.12       28.18      3.25 o
  -4   9   0        1.91        1.88      1.57 o
  -3   9   0        1.03        2.20      1.55 o
  -2   9   0       23.87       27.54      3.34 o
  -1   9   0      750.59      726.18     25.00 o
   0   9   0       30.45       28.69      2.96 o
   1   9   0        7.89        7.37      1.35 o
   2   9   0       24.97       25.30      2.12 o
   3   9   0       38.36       39.45      2.98 o
   4   9   0        0.20        0.47      1.20 o
   5   9   0        0.76        0.74      0.87 o
   6   9   0      119.73      121.02      5.55 o
   7   9   0      374.41      365.22     19.67 o
   8   9   0       89.00       92.48      8.86 o
  -6  10   0       62.89       66.20      6.73 o
  -5  10   0       77.51       89.72      6.22 o
  -4  10   0      156.93      159.18      7.35 o
  -3  10   0       33.11       32.83      4.37 o
  -2  10   0       79.38       69.90      6.70 o
  -1  10   0       52.23       52.69      4.74 o
   0  10   0        8.60        8.96      1.94 o
   1  10   0        8.09        7.69      3.05 o
   2  10   0       23.04       22.76      2.64 o
   3  10   0       14.96       16.70      3.03 o
   4  10   0        3.75        2.55      1.68 o
   5  10   0      222.16      211.74     11.57 o
   6  10   0        3.69        2.72      1.71 o
   7  10   0       11.76       13.69      1.90 o
  -4  11   0        0.78       -0.31      1.52 o
  -3  11   0       14.64        9.68      2.21 o
  -2  11   0       10.83       14.04      3.42 o
  -1  11   0        0.93        1.25      1.61 o
   0  11   0       67.82       60.22      5.04 o
   1  11   0        3.26        5.64      1.68 o
   2  11   0        0.70       -1.40      1.53 o
   3  11   0       52.46       46.67      5.41 o
   4  11   0        5.18        7.80      2.52 o
   5  11   0       99.31      105.72      7.41 o
   6  11   0       14.01       18.59      3.12 o
  -3  12   0        0.36        0.55      1.68 o
  -2  12   0        5.90        7.64      2.02 o
  -1  12   0        1.70        3.52      2.67 o
   0  12   0       84.63       99.82     10.17 o
   1  12   0        0.32        0.67      2.18 o
   2  12   0        0.73       -0.72      1.78 o
   3  12   0      236.92      246.99     14.85 o
   4  12   0       35.83       37.66      5.13 o
   5  12   0       83.91      109.41      8.15 o
   6  12   0       45.30       57.09      5.98 o
  -1  13   0       24.74       32.84      9.02 o
   0  13   0        8.84       11.17      4.04 o
   1  13   0        5.78        7.59      3.64 o
   2  13   0      128.38      124.59     10.27 o
   3  13   0        9.02       12.83      3.75 o
  -3 -13   1       45.74       50.77      8.14 o
  -2 -13   1       32.85       28.05      7.07 o
  -1 -13   1       37.72       38.29      4.58 o
   0 -13   1      142.80      152.27      8.96 o
  -5 -12   1       31.32       33.67      3.40 o
  -4 -12   1       72.71       78.39      7.83 o
  -3 -12   1        0.54        0.29      2.13 o
  -2 -12   1       49.25       60.56      7.19 o
  -1 -12   1        0.02        0.40      2.12 o
   0 -12   1        1.43        3.57      2.04 o
   1 -12   1       10.56       10.87      2.95 o
   2 -12   1        8.00        9.18      2.30 o
   3 -12   1        0.20        1.31      1.81 o
  -6 -11   1        0.01        0.88      1.23 o
  -5 -11   1        1.59        6.90      2.40 o
  -4 -11   1       15.48       14.46      3.28 o
  -3 -11   1        0.47        0.55      1.90 o
  -2 -11   1       30.22       33.25      5.05 o
  -1 -11   1        0.03        3.37      2.09 o
   0 -11   1        5.60        4.05      2.58 o
   1 -11   1       40.25       33.11      3.28 o
   2 -11   1       19.45       15.15      2.51 o
   3 -11   1        6.68        4.36      1.85 o
   4 -11   1        7.81        7.27      3.81 o
  -6 -10   1       28.36       29.21      3.46 o
  -5 -10   1        2.07        2.74      1.24 o
  -4 -10   1      103.17      100.04      7.23 o
  -3 -10   1       33.09       26.56      3.93 o
  -2 -10   1        0.00        2.85      3.01 o
  -1 -10   1      187.91      190.52      9.20 o
   0 -10   1       66.40       71.38      5.08 o
   1 -10   1      111.00      110.22      6.36 o
   2 -10   1       82.28       80.43      7.61 o
   3 -10   1       92.12      102.65     11.31 o
   4 -10   1       70.79       78.18      5.61 o
   5 -10   1       28.70       39.87      5.15 o
  -8  -9   1       84.66       88.40      8.75 o
  -7  -9   1       81.09       78.45      7.71 o
  -6  -9   1      145.15      144.20     13.02 o
  -5  -9   1        5.12       10.68      4.20 o
  -4  -9   1      151.43      151.49      8.10 o
  -3  -9   1        1.38        2.87      1.14 o
  -2  -9   1      115.39      107.16      5.32 o
  -1  -9   1      523.87      516.63     12.68 o
   0  -9   1       36.67       34.89      2.61 o
   1  -9   1      303.99      317.49     12.74 o
   2  -9   1      488.78      513.08     13.72 o
   3  -9   1        6.20        4.99      1.64 o
   4  -9   1       20.92       29.15      3.29 o
   5  -9   1       25.37       26.15      7.22 o
   6  -9   1       24.22       27.94      4.54 o
  -9  -8   1      369.31      431.82     27.00 o
  -8  -8   1       27.42       31.01      5.53 o
  -7  -8   1        7.49        8.39      3.12 o
  -6  -8   1       31.39       34.72      2.49 o
  -5  -8   1      354.39      366.41     13.30 o
  -4  -8   1      795.84      786.48     21.09 o
  -3  -8   1      341.70      348.56      8.84 o
  -2  -8   1      135.97      136.94      4.26 o
  -1  -8   1     2615.78     2725.50     59.06 o
   0  -8   1      470.21      474.17     13.75 o
   1  -8   1      113.63      112.78      5.92 o
   2  -8   1       13.26       18.06      2.66 o
   3  -8   1     1024.85      990.77     27.52 o
   4  -8   1      202.05      218.70      8.50 o
   5  -8   1      227.07      200.02     10.14 o
   6  -8   1       94.51       96.67      7.80 o
   7  -8   1        0.10       -0.31      2.36 o
  -9  -7   1       39.77       34.44      6.24 o
  -8  -7   1      141.30      134.99     11.24 o
  -7  -7   1      965.06      941.30     50.27 o
  -6  -7   1        7.95        8.32      1.14 o
  -5  -7   1     1247.33     1243.68     32.90 o
  -4  -7   1       21.38       17.38      1.42 o
  -3  -7   1       19.80       19.60      1.19 o
  -2  -7   1      276.09      282.50      6.43 o
  -1  -7   1        4.97        2.85      0.80 o
   0  -7   1        4.09        6.21      1.50 o
   1  -7   1      814.69      826.08     27.47 o
   2  -7   1        1.89        2.03      1.21 o
   3  -7   1      253.39      237.74      8.34 o
   4  -7   1      189.19      171.18      6.21 o
   5  -7   1       13.72       11.99      1.83 o
   6  -7   1       21.96       31.83      3.15 o
   7  -7   1       72.94       79.65     20.48 o
   8  -7   1       25.56       34.60      7.03 o
 -10  -6   1       22.60       22.33      5.74 o
  -9  -6   1        4.17        2.59      2.87 o
  -8  -6   1       21.75       25.56      5.09 o
  -7  -6   1       68.77       68.16      7.83 o
  -6  -6   1      698.95      722.81     38.98 o
  -5  -6   1       56.57       53.74      3.69 o
  -4  -6   1      188.91      190.69      5.17 o
  -3  -6   1      158.10      166.95      3.98 o
  -2  -6   1      663.70      706.94     14.52 o
  -1  -6   1       71.87       72.43      3.96 o
   0  -6   1       28.04       29.47      2.02 o
   1  -6   1      489.19      544.79     15.10 o
   2  -6   1        0.63        0.79      1.62 o
   3  -6   1      428.87      419.45      9.34 o
   4  -6   1       15.48       18.01      1.70 o
   5  -6   1        8.44        7.16      1.50 o
   6  -6   1       70.92       69.58      4.35 o
   7  -6   1       11.40       10.51      2.22 o
   8  -6   1        0.00        0.81      1.73 o
 -10  -5   1      385.69      352.00     23.78 o
  -9  -5   1      440.73      387.27     24.83 o
  -8  -5   1       28.03       16.70      4.29 o
  -7  -5   1      114.42      112.60      9.61 o
  -6  -5   1        0.01       -0.10      1.46 o
  -5  -5   1       87.13       92.71      7.36 o
  -4  -5   1      584.91      614.46     14.24 o
  -3  -5   1      509.45      532.24     10.92 o
  -2  -5   1       26.49       33.93      1.18 o
  -1  -5   1      749.80      822.64     16.71 o
   0  -5   1        2.67        5.91      0.83 o
   1  -5   1      201.68      202.02      6.34 o
   2  -5   1        6.75        8.19      1.20 o
   3  -5   1      157.34      169.65      4.27 o
   4  -5   1      237.27      244.92      7.17 o
   5  -5   1       25.24       30.59      2.63 o
   6  -5   1        2.71        1.07      1.15 o
   7  -5   1       18.64       21.57      2.66 o
   8  -5   1        3.45        4.18      2.07 o
   9  -5   1       37.90       28.27     10.52 o
 -10  -4   1        2.89        4.71      3.65 o
  -9  -4   1       15.05       16.48      2.08 o
  -8  -4   1       80.20       76.10      4.11 o
  -7  -4   1      132.37      134.62      5.41 o
  -6  -4   1        8.97       12.89      3.09 o
  -5  -4   1       89.63       85.89      4.83 o
  -4  -4   1      438.04      421.27     11.82 o
  -3  -4   1        0.07        3.69      1.72 o
  -2  -4   1      667.30      712.78     14.33 o
  -1  -4   1      645.46      683.53     15.21 o
   0  -4   1      112.06       99.17      3.86 o
   1  -4   1     1827.98     1806.24     39.44 o
   2  -4   1      100.81      108.87      2.74 o
   3  -4   1       11.18       13.84      1.13 o
   4  -4   1      360.33      329.60     10.30 o
   5  -4   1      162.41      162.88      9.65 o
   6  -4   1        2.61        3.64      1.44 o
   7  -4   1       56.79       60.05      4.33 o
   8  -4   1       41.08       36.35      3.59 o
   9  -4   1       72.35       73.40      7.23 o
 -10  -3   1       18.02       19.85      4.87 o
  -9  -3   1        3.25        1.55      2.09 o
  -8  -3   1       67.64       65.81      4.12 o
  -7  -3   1       56.22       61.64      4.29 o
  -6  -3   1      163.75      172.94      5.28 o
  -5  -3   1      181.57      182.38      7.40 o
  -4  -3   1       30.91       36.24      2.94 o
  -3  -3   1      301.74      353.49      8.24 o
  -2  -3   1       51.16       49.35      1.23 o
  -1  -3   1      385.88      385.55      7.73 o
   0  -3   1      197.74      191.84      4.71 o
   1  -3   1     1291.10     1238.30     24.80 o
   2  -3   1      618.86      625.46     10.20 o
   3  -3   1        0.01       -0.33      0.33 o
   4  -3   1      261.69      259.43     10.71 o
   5  -3   1       86.33       82.59      3.27 o
   6  -3   1      458.53      462.53     16.52 o
   7  -3   1       68.64       63.83      4.32 o
   8  -3   1       33.16       28.49      3.08 o
   9  -3   1       38.63       48.12      5.16 o
  10  -3   1       75.36       88.61     12.19 o
 -10  -2   1       21.67       39.27     16.89 o
  -9  -2   1       22.15       24.84      3.10 o
  -8  -2   1        0.24       -0.92      1.02 o
  -7  -2   1       64.16       64.22      2.82 o
  -6  -2   1       96.10       83.99      3.02 o
  -5  -2   1       52.60       65.99      2.17 o
  -4  -2   1     1163.26     1122.84     25.12 o
  -3  -2   1      217.40      164.07      8.76 o
  -2  -2   1      594.27      589.90     12.74 o
  -1  -2   1     2605.28     2678.90     56.85 o
   0  -2   1      159.99      159.40      3.40 o
   1  -2   1      677.23      656.94     12.13 o
   2  -2   1        0.31        0.85      0.45 o
   3  -2   1      812.14      766.47     21.42 o
   4  -2   1      414.85      383.11      9.06 o
   5  -2   1      954.73      916.78     21.40 o
   6  -2   1      873.73      855.70     18.70 o
   7  -2   1      588.04      583.86     14.87 o
   8  -2   1       54.92       50.36      5.29 o
   9  -2   1      123.41      146.47      8.39 o
  10  -2   1        0.05        0.73      2.11 o
 -10  -1   1      117.61      119.03      7.10 o
  -9  -1   1       27.83       29.16      3.96 o
  -8  -1   1        9.20       13.57      2.25 o
  -7  -1   1      217.82      195.38      6.39 o
  -6  -1   1       43.09       45.31      1.72 o
  -5  -1   1      165.46      169.86      5.09 o
  -4  -1   1      661.79      636.65     12.85 o
  -3  -1   1      510.59      450.19     12.04 o
  -2  -1   1      426.76      433.61     12.22 o
  -1  -1   1     1229.65     1332.80     25.26 o
   0  -1   1        5.39        3.55      0.57 o
   1  -1   1      611.28      699.48     12.36 o
   2  -1   1     8178.78     8422.25    180.14 o
   3  -1   1      556.26      520.31      9.84 o
   4  -1   1     1417.05     1417.42     27.71 o
   5  -1   1      196.78      200.77      5.07 o
   6  -1   1        0.36        0.88      0.65 o
   7  -1   1        0.97        2.01      0.88 o
   8  -1   1       96.12       89.73      6.83 o
   9  -1   1       78.53       82.65      6.57 o
  10  -1   1        6.20        3.95      2.45 o
 -10   0   1       42.68       32.42      4.08 o
  -9   0   1      172.36      169.89      8.64 o
  -8   0   1       47.40       45.21      5.09 o
  -7   0   1      480.75      459.54     11.56 o
  -6   0   1     1713.75     1680.20     34.36 o
  -5   0   1      235.10      238.09      4.87 o
  -4   0   1       21.42       26.86      0.99 o
  -3   0   1     1754.83     1623.56     38.35 o
  -2   0   1     9605.04     8203.46    239.02 o
  -1   0   1      459.48      372.21     19.31 o
   1   0   1        0.23       -0.45      0.45 o
   2   0   1    13079.13    10328.55    482.60 o
   3   0   1      140.14      141.66      2.93 o
   4   0   1     1894.17     1727.05     33.80 o
   5   0   1      360.39      368.71      9.01 o
   6   0   1      409.56      391.01      8.99 o
   7   0   1      921.83      935.23     19.77 o
   8   0   1      155.39      141.89      7.51 o
   9   0   1       55.40       52.59      5.21 o
  10   0   1        3.68        3.91      2.31 o
 -10   1   1       11.98       13.08      2.99 o
  -9   1   1        0.00       -1.35      1.35 o
  -8   1   1      153.13      146.98      9.57 o
  -7   1   1        2.31        1.86      0.79 o
  -6   1   1        5.80        8.87      1.64 o
  -5   1   1      581.51      572.71     11.02 o
  -4   1   1     1116.73     1107.21     17.40 o
  -3   1   1        7.43       10.49      0.96 o
  -2   1   1     9367.37     8655.79    369.64 o
  -1   1   1       88.01      106.48      2.71 o
   1   1   1       15.61       10.69      0.55 o
   2   1   1     1858.53     1938.88     46.62 o
   3   1   1      529.33      503.51     10.46 o
   4   1   1      237.85      219.38      5.17 o
   5   1   1       92.66       94.14      2.28 o
   6   1   1      506.50      517.78     11.35 o
   7   1   1       11.03        9.16      1.14 o
   8   1   1       80.29       69.76      4.97 o
   9   1   1        6.68       10.06      2.50 o
  10   1   1      113.79      109.94      8.05 o
 -10   2   1        0.06        0.37      2.01 o
  -9   2   1        0.53        0.10      1.60 o
  -8   2   1       11.43       14.00      2.56 o
  -7   2   1      129.04      122.69      4.35 o
  -6   2   1      170.20      167.64      4.56 o
  -5   2   1        2.98        2.34      0.60 o
  -4   2   1       38.55       42.40      1.82 o
  -3   2   1      215.52      219.27      4.89 o
  -2   2   1      104.17      126.10      3.38 o
  -1   2   1      928.57      820.61     25.19 o
   0   2   1       14.17       14.70      1.35 o
   1   2   1     3196.22     3431.00     62.19 o
   2   2   1      149.69      142.17      3.37 o
   3   2   1       17.49       33.06      1.16 o
   4   2   1        1.09        1.89      0.64 o
   5   2   1        3.08        1.66      0.40 o
   6   2   1        4.57        5.77      0.89 o
   7   2   1        1.35        2.76      0.78 o
   8   2   1       66.52       63.39      6.65 o
   9   2   1       11.62       15.07      2.74 o
  10   2   1       23.40       23.21      3.55 o
 -10   3   1       61.99       64.58      9.80 o
  -9   3   1       32.56       39.92      4.54 o
  -8   3   1       43.23       42.67      4.40 o
  -7   3   1        1.70        2.09      0.95 o
  -6   3   1       61.32       69.62      2.68 o
  -5   3   1       62.73       67.11      2.19 o
  -4   3   1      163.49      175.51      4.65 o
  -3   3   1        0.15        0.48      0.46 o
  -2   3   1        6.72        7.33      0.77 o
  -1   3   1      361.20      393.28      9.11 o
   0   3   1       46.47       45.84      1.81 o
   1   3   1      682.45      602.08     12.23 o
   2   3   1       57.35       49.49      1.95 o
   3   3   1      329.04      374.05      8.02 o
   4   3   1      164.82      182.98      4.24 o
   5   3   1       22.34       25.15      2.55 o
   6   3   1       21.80       23.11      3.28 o
   7   3   1      124.08      120.15      6.07 o
   8   3   1       91.44       92.12      5.45 o
   9   3   1       36.14       35.22      6.31 o
  10   3   1       33.64       38.16      4.34 o
  -9   4   1        1.61        4.67      6.08 o
  -8   4   1        5.16        5.10      2.06 o
  -7   4   1       17.85       20.96      1.94 o
  -6   4   1       96.46       94.92      3.27 o
  -5   4   1        0.08        0.62      0.53 o
  -4   4   1       13.60       15.17      1.19 o
  -3   4   1       13.70       14.48      1.21 o
  -2   4   1       79.86       74.72      2.54 o
  -1   4   1      753.98      806.42     18.12 o
   0   4   1        1.91        5.47      0.85 o
   1   4   1      355.16      274.53      5.95 o
   2   4   1      504.56      578.80     11.00 o
   3   4   1       41.57       47.20      3.05 o
   4   4   1      250.59      261.16      5.95 o
   5   4   1      180.81      188.91      5.34 o
   6   4   1      305.76      299.27      9.12 o
   7   4   1       18.31       18.01      1.72 o
   8   4   1       96.99       92.67      5.29 o
   9   4   1       13.62       13.38      5.03 o
  10   4   1       47.04       52.27      4.85 o
  -9   5   1        0.58       -0.88      1.75 o
  -8   5   1       17.95       21.76      3.48 o
  -7   5   1      126.03      126.07      7.60 o
  -6   5   1       69.63       64.33      3.65 o
  -5   5   1      130.74      127.34      4.26 o
  -4   5   1        0.20        0.64      1.16 o
  -3   5   1      538.52      545.60     15.48 o
  -2   5   1      337.26      359.23      8.92 o
  -1   5   1       54.68       51.80      2.04 o
   0   5   1      578.48      650.25     13.42 o
   1   5   1       15.09       17.66      1.63 o
   2   5   1      574.96      614.00     11.74 o
   3   5   1        4.98        4.84      0.51 o
   4   5   1       22.30       23.35      0.99 o
   5   5   1      262.93      285.93      8.62 o
   6   5   1       10.58        9.15      1.19 o
   7   5   1      260.14      230.99      7.39 o
   8   5   1       16.79       16.36      2.30 o
   9   5   1      158.14      154.53      7.53 o
  10   5   1       13.53       18.74      5.38 o
  -8   6   1        1.06       -0.05      2.08 o
  -7   6   1        7.50       10.88      1.98 o
  -6   6   1        6.38        6.14      1.06 o
  -5   6   1      169.02      154.65      5.85 o
  -4   6   1        0.40        1.75      0.75 o
  -3   6   1        4.05        6.88      1.46 o
  -2   6   1      877.82      913.81     55.57 o
  -1   6   1        2.38        1.04      0.42 o
   0   6   1      356.46      375.59     10.62 o
   1   6   1       26.45       25.40      1.31 o
   2   6   1       70.29       74.43      2.88 o
   3   6   1      137.85      144.18      3.61 o
   4   6   1      350.96      386.69      9.20 o
   5   6   1       21.06       24.00      1.77 o
   6   6   1        5.82        8.30      1.17 o
   7   6   1        5.07        5.76      1.34 o
   8   6   1      100.88       89.88      6.54 o
   9   6   1       44.31       45.14      7.36 o
  10   6   1       97.53      100.17     11.80 o
  -8   7   1       12.99       15.11      4.56 o
  -7   7   1       62.64       52.36      6.23 o
  -6   7   1       74.49       68.90      3.82 o
  -5   7   1        3.90        2.37      0.93 o
  -4   7   1      100.01      102.69      4.68 o
  -3   7   1        5.38        3.84      0.96 o
  -2   7   1        9.71        8.92      1.72 o
  -1   7   1      244.71      253.78      9.75 o
   0   7   1       49.66       43.42      4.15 o
   1   7   1        0.77        0.08      0.52 o
   2   7   1      203.61      212.99      6.55 o
   3   7   1      361.99      404.62     11.18 o
   4   7   1        0.00        1.11      0.49 o
   5   7   1      454.89      404.68     24.65 o
   6   7   1      100.62      100.07      4.90 o
   7   7   1       49.02       51.84      3.16 o
   8   7   1       41.00       41.62      2.75 o
   9   7   1       30.18       38.62      6.85 o
  -7   8   1       22.60       34.33      4.59 o
  -6   8   1       41.33       39.58      3.86 o
  -5   8   1       35.91       39.47      3.89 o
  -4   8   1      249.59      256.71      7.30 o
  -3   8   1       62.13       48.44      4.75 o
  -2   8   1       15.57       14.01      2.14 o
  -1   8   1        0.78       -0.51      0.86 o
   0   8   1        6.22        7.06      1.46 o
   1   8   1        1.33        1.06      0.76 o
   2   8   1      195.79      205.34      6.59 o
   3   8   1       34.02       40.71      3.22 o
   4   8   1       68.82       64.71      2.43 o
   5   8   1        2.71        1.99      1.47 o
   6   8   1      152.99      139.91      7.45 o
   7   8   1        1.60        2.77      1.00 o
   8   8   1       45.02       48.65      7.06 o
   9   8   1       40.35       61.68      8.55 o
  -7   9   1       31.49       30.73      4.81 o
  -6   9   1        3.25        4.82      1.89 o
  -5   9   1       34.50       31.68      3.39 o
  -4   9   1       90.04       73.83      5.81 o
  -3   9   1       21.73       22.27      3.34 o
  -2   9   1        0.12        0.25      1.31 o
  -1   9   1        0.05       -0.21      1.05 o
   0   9   1       45.55       46.11      4.29 o
   1   9   1       56.25       46.36      3.01 o
   2   9   1       17.75       13.79      1.61 o
   3   9   1       10.83       12.30      1.65 o
   4   9   1        9.19        6.78      1.24 o
   5   9   1        3.69        4.86      1.55 o
   6   9   1       42.86       40.73      2.91 o
   7   9   1        0.96        0.67      0.89 o
   8   9   1        7.18       10.02      3.52 o
  -6  10   1       25.41       23.19      3.38 o
  -5  10   1        4.55        3.71      1.93 o
  -4  10   1       10.67        9.81      2.84 o
  -3  10   1        0.35        3.20      1.86 o
  -2  10   1       12.76       11.44      2.38 o
  -1  10   1       36.49       34.55      3.54 o
   0  10   1      192.13      178.84      8.09 o
   1  10   1        0.09        1.17      1.12 o
   2  10   1       27.78       25.42      3.44 o
   3  10   1        3.87        1.98      1.57 o
   4  10   1       32.62       22.25      3.26 o
   5  10   1        6.85        5.79      1.91 o
   6  10   1       73.14       73.87      5.26 o
   7  10   1        1.24        2.17      1.20 o
   8  10   1        0.19        2.89      2.89 o
  -5  11   1       19.25       18.41      3.03 o
  -4  11   1        3.46        1.36      1.71 o
  -3  11   1        8.65        7.38      2.34 o
  -2  11   1       65.81       62.76      5.44 o
  -1  11   1       29.92       32.21      3.61 o
   0  11   1        0.08        0.09      1.24 o
   1  11   1        3.02        3.49      2.69 o
   2  11   1        4.20        1.85      1.82 o
   3  11   1        0.84        1.31      1.72 o
   4  11   1      136.09      134.59      8.86 o
   5  11   1        0.81        2.95      1.75 o
   6  11   1       47.31       61.57      5.03 o
   7  11   1       22.33       32.25      3.70 o
  -3  12   1       37.39       38.06      7.58 o
  -2  12   1       31.32       26.12      3.80 o
  -1  12   1       48.41       52.12      4.95 o
   0  12   1       28.76       20.41      4.36 o
   1  12   1       18.64       17.11      3.77 o
   2  12   1       14.60       11.17      3.03 o
   3  12   1        2.24        0.55      1.78 o
   4  12   1       68.80       61.70      6.43 o
   5  12   1      105.32      127.72      8.69 o
   6  12   1       36.63       32.64      4.23 o
  -1  13   1       22.28       35.27      6.46 o
   0  13   1        1.39        5.64      3.36 o
   1  13   1      150.04      178.64     12.86 o
   2  13   1       92.10       89.70      9.07 o
   3  13   1      214.19      255.36     15.58 o
   4  13   1       44.25       47.71      5.98 o
  -5 -12   2        8.46       13.10      3.65 o
  -4 -12   2       34.97       39.63      5.85 o
  -3 -12   2        5.06        3.03      2.19 o
  -2 -12   2       37.12       39.08      4.33 o
  -1 -12   2       34.35       27.43      3.81 o
   0 -12   2        6.45        3.26      2.10 o
   1 -12   2       81.55       83.69     10.37 o
   2 -12   2        6.83        4.70      4.08 o
  -6 -11   2       13.04       16.63      3.48 o
  -5 -11   2       53.79       50.68      5.88 o
  -4 -11   2       19.24       24.52      4.77 o
  -3 -11   2        1.01        2.26      1.64 o
  -2 -11   2        6.30       10.19      2.22 o
  -1 -11   2      225.35      230.46     10.60 o
   0 -11   2       37.70       37.12      4.43 o
   1 -11   2        8.59        9.25      2.12 o
   2 -11   2      100.13      105.13     11.61 o
   3 -11   2      153.61      148.71      9.53 o
   4 -11   2       65.38       69.49     10.66 o
  -6 -10   2        0.63       -0.04      1.74 o
  -5 -10   2        1.68        1.07      1.64 o
  -4 -10   2       29.16       34.59      4.56 o
  -3 -10   2       84.12       82.69      4.82 o
  -2 -10   2       93.75       76.82      5.10 o
  -1 -10   2      372.99      383.30     10.29 o
   0 -10   2        0.09        0.74      1.20 o
   1 -10   2       10.25        9.74      1.99 o
   2 -10   2       16.80       15.13      2.54 o
   3 -10   2      103.23       98.59      7.54 o
   4 -10   2      312.67      318.77     19.95 o
   5 -10   2       81.99       82.23      7.68 o
  -8  -9   2       16.32       22.44      4.99 o
  -7  -9   2      328.88      353.01     21.54 o
  -6  -9   2      117.48      117.90      5.65 o
  -5  -9   2      136.61      144.25     14.44 o
  -4  -9   2       15.67       18.01      1.73 o
  -3  -9   2      497.62      502.19     14.50 o
  -2  -9   2     1000.65     1018.57     27.26 o
  -1  -9   2        0.01       27.41      3.16 o
   0  -9   2     1362.78     1347.45     30.53 o
   1  -9   2      705.38      723.87     17.42 o
   2  -9   2       59.19       60.21      4.31 o
   3  -9   2      346.40      325.51     14.10 o
   4  -9   2       28.78       28.53      4.14 o
   5  -9   2        0.55        1.59      2.20 o
   6  -9   2       90.15      112.05      9.18 o
  -9  -8   2      106.77       95.71      9.51 o
  -8  -8   2       50.45       36.54      5.97 o
  -7  -8   2      291.43      272.03     17.58 o
  -6  -8   2      154.40      162.21      6.85 o
  -5  -8   2       15.34       17.06      1.98 o
  -4  -8   2      351.37      354.75     10.52 o
  -3  -8   2     3350.53     3466.26     77.09 o
  -2  -8   2      941.55      961.65     19.84 o
  -1  -8   2        2.74        4.03      1.10 o
   0  -8   2      184.20      171.58      5.27 o
   1  -8   2     1046.64     1035.38     23.80 o
   2  -8   2      154.36      151.55      6.11 o
   3  -8   2      155.61      152.78      8.10 o
   4  -8   2        5.66        4.93      2.24 o
   5  -8   2      102.64      115.15     11.58 o
   6  -8   2      242.52      255.18     12.79 o
   7  -8   2      185.83      199.93     12.95 o
  -9  -7   2        0.00       -1.03      2.34 o
  -8  -7   2      112.28      129.09     11.12 o
  -7  -7   2       18.76       17.23      4.15 o
  -6  -7   2       82.59       80.42      7.35 o
  -5  -7   2     3058.76     3128.32     81.03 o
  -4  -7   2      868.31      822.56     23.07 o
  -3  -7   2     1123.40     1107.87     22.52 o
  -2  -7   2      517.35      529.69     11.36 o
  -1  -7   2       22.85       24.82      1.69 o
   0  -7   2      684.01      694.00     14.53 o
   1  -7   2       71.89       78.32      3.03 o
   2  -7   2      470.06      478.18     11.74 o
   3  -7   2       61.57       65.84      5.30 o
   4  -7   2       42.84       35.83      4.13 o
   5  -7   2      257.92      259.83     22.56 o
   6  -7   2        5.81        6.89      2.67 o
   7  -7   2        4.16        2.78      2.42 o
   8  -7   2        3.84        1.28      3.67 o
  -9  -6   2      133.56      129.66     11.64 o
  -8  -6   2      162.61      164.90     12.94 o
  -7  -6   2        1.50        1.00      2.33 o
  -6  -6   2       84.77       78.57      7.26 o
  -5  -6   2      436.00      415.45     11.51 o
  -4  -6   2       92.61       90.67      2.76 o
  -3  -6   2        3.34        5.97      0.65 o
  -2  -6   2        4.11        3.82      0.58 o
  -1  -6   2       35.15       42.21      1.58 o
   0  -6   2      168.80      186.94      4.75 o
   1  -6   2       12.27       10.94      0.96 o
   2  -6   2       50.04       49.77      3.27 o
   3  -6   2        3.19        4.25      2.57 o
   4  -6   2        0.18       -0.14      1.31 o
   5  -6   2      154.75      137.82      5.94 o
   6  -6   2      131.32      129.65      6.02 o
   7  -6   2       10.00       10.89      2.23 o
   8  -6   2        5.08        4.50      2.19 o
 -10  -5   2      147.36      150.76     13.54 o
  -9  -5   2       73.56       69.71      9.03 o
  -8  -5   2      206.72      175.28     13.47 o
  -7  -5   2     1124.09     1088.10     57.64 o
  -6  -5   2      530.66      546.29     30.58 o
  -5  -5   2        2.43        1.38      1.54 o
  -4  -5   2       59.14       54.24      1.93 o
  -3  -5   2        7.48       12.51      1.05 o
  -2  -5   2      285.77      320.00      6.82 o
  -1  -5   2        3.59        4.34      0.53 o
   0  -5   2      106.52      128.20      3.00 o
   1  -5   2       13.27       13.30      0.81 o
   2  -5   2       14.80       13.47      1.23 o
   3  -5   2      141.80      140.07      6.73 o
   4  -5   2       29.21       21.48      3.29 o
   5  -5   2      136.59      141.20      5.92 o
   6  -5   2      257.09      259.35      9.53 o
   7  -5   2        0.32        3.61      1.54 o
   8  -5   2        0.97        1.25      1.78 o
   9  -5   2       47.11       40.73     12.65 o
 -10  -4   2       10.07       14.22      4.64 o
  -9  -4   2       40.63       43.92      7.20 o
  -8  -4   2       59.83       60.55      8.08 o
  -7  -4   2      148.49      126.10     10.35 o
  -6  -4   2      239.11      256.10     16.28 o
  -5  -4   2       22.61       21.72      4.63 o
  -4  -4   2       52.97       56.89      1.83 o
  -3  -4   2       69.49       80.77      8.04 o
  -2  -4   2      100.37       91.50      2.31 o
  -1  -4   2       25.00       27.62      1.07 o
   0  -4   2      152.59      137.24      3.08 o
   1  -4   2       54.20       58.34      1.52 o
   2  -4   2       82.42       83.85      4.73 o
   3  -4   2      138.40      123.67      4.05 o
   4  -4   2      277.13      283.07      9.30 o
   5  -4   2        1.97        2.20      1.04 o
   6  -4   2      250.79      230.90      8.59 o
   7  -4   2        0.17        0.15      1.15 o
   8  -4   2       75.36       65.08      4.92 o
   9  -4   2       71.72       76.54      6.88 o
 -10  -3   2        9.72       10.66      4.45 o
  -9  -3   2      151.90      165.92      7.61 o
  -8  -3   2      243.77      242.44      9.80 o
  -7  -3   2       92.87       99.43      4.19 o
  -6  -3   2        3.87        4.07      0.57 o
  -5  -3   2       13.23       13.71      2.13 o
  -4  -3   2      191.98      189.50     10.78 o
  -3  -3   2      385.98      420.17      9.55 o
  -2  -3   2      647.61      647.94     12.75 o
  -1  -3   2      225.52      252.25      5.36 o
   0  -3   2      904.89      847.95     16.71 o
   1  -3   2       69.50       77.58      1.90 o
   2  -3   2       70.24       72.00      2.79 o
   3  -3   2      646.46      634.17     17.72 o
   4  -3   2      644.31      621.02     13.88 o
   5  -3   2        3.63        2.85      1.08 o
   6  -3   2       14.84       12.68      2.37 o
   7  -3   2      216.44      210.78      8.26 o
   8  -3   2      415.31      373.58     16.34 o
   9  -3   2       97.00       83.66      7.12 o
 -10  -2   2        9.36        8.54      2.24 o
  -9  -2   2       52.71       51.60      4.22 o
  -8  -2   2       34.62       34.93      3.11 o
  -7  -2   2       26.68       23.12      2.44 o
  -6  -2   2        2.12        2.82      0.61 o
  -5  -2   2        8.41       12.18      1.11 o
  -4  -2   2      120.02      130.71      3.45 o
  -3  -2   2      875.83      911.84     19.85 o
  -2  -2   2      326.37      343.12      6.33 o
  -1  -2   2      612.40      588.27      9.81 o
   0  -2   2     1844.27     1718.78     27.81 o
   1  -2   2     1030.68      995.92     18.04 o
   2  -2   2        0.27        1.80      0.78 o
   3  -2   2      210.06      216.96      4.32 o
   4  -2   2     4436.08     4621.25     95.29 o
   5  -2   2      126.53      131.96      3.54 o
   6  -2   2       44.18       44.13      2.33 o
   7  -2   2       70.65       67.13      4.82 o
   8  -2   2       11.83       14.54      2.39 o
   9  -2   2       10.27        8.33      2.62 o
  10  -2   2        0.02        0.43      2.26 o
 -10  -1   2       29.14       21.36      3.22 o
  -9  -1   2       18.55       16.14      2.64 o
  -8  -1   2        0.13       -0.37      1.02 o
  -7  -1   2       43.93       43.10      4.75 o
  -6  -1   2       34.75       29.72      2.68 o
  -5  -1   2      222.51      204.31      5.29 o
  -4  -1   2      907.81      949.77     18.55 o
  -3  -1   2       84.54       86.23      2.91 o
  -2  -1   2     1118.01     1010.62     19.52 o
  -1  -1   2       81.03       71.20      2.87 o
   0  -1   2     5512.37     5910.15    112.30 o
   1  -1   2       90.91       92.69      3.55 o
   2  -1   2     2884.28     2794.23     51.30 o
   3  -1   2      461.41      475.94      8.63 o
   4  -1   2       17.54       24.86      1.20 o
   5  -1   2      398.52      405.38      8.52 o
   6  -1   2      195.94      197.42      5.31 o
   7  -1   2        0.06       -0.10      1.15 o
   8  -1   2      158.46      151.86      8.69 o
   9  -1   2        9.45       11.66      2.85 o
  10  -1   2       10.41        8.52      3.00 o
 -10   0   2        1.34        1.54      1.82 o
  -9   0   2        3.62        3.20      1.76 o
  -8   0   2      290.53      309.30     12.67 o
  -7   0   2      126.46      125.23      3.64 o
  -6   0   2      263.31      246.19      5.41 o
  -5   0   2      326.90      334.34      6.60 o
  -4   0   2       22.14       19.85      0.83 o
  -3   0   2       36.69       38.20      1.69 o
  -2   0   2     4593.82     4110.98     77.69 o
  -1   0   2       22.50       18.10      0.98 o
   0   0   2     3021.14     2789.89     60.12 o
   1   0   2       24.26       18.64      1.07 o
   2   0   2    10741.38     9167.49    199.51 o
   3   0   2        1.11        0.67      0.37 o
   4   0   2      146.49      157.35      3.44 o
   5   0   2      512.69      540.47     11.12 o
   6   0   2       30.11       28.41      1.61 o
   7   0   2       88.88       94.01      3.35 o
   8   0   2        2.11        1.62      1.63 o
   9   0   2       48.31       46.89      4.94 o
  10   0   2       63.92       70.19      6.55 o
 -10   1   2        2.00        0.48      1.95 o
  -9   1   2       27.94       24.90      4.76 o
  -8   1   2       60.60       58.85      4.77 o
  -7   1   2       16.21       15.17      1.53 o
  -6   1   2        0.66        1.49      0.61 o
  -5   1   2      256.24      225.88      5.21 o
  -4   1   2      274.03      314.68      7.04 o
  -3   1   2       97.69       90.04      2.36 o
  -2   1   2     3788.79     3673.11     70.02 o
  -1   1   2        0.28        1.14      0.39 o
   0   1   2     5189.00     6105.51    164.80 o
   1   1   2        0.78       -0.48      0.48 o
   2   1   2     1780.38     1699.88     39.81 o
   3   1   2      362.43      349.19      7.14 o
   4   1   2       49.79       64.34      1.98 o
   5   1   2      206.60      219.65      5.06 o
   6   1   2      446.16      459.19      9.41 o
   7   1   2       15.11       17.00      1.37 o
   8   1   2      144.35      127.79     10.67 o
   9   1   2       10.10       13.00      2.71 o
  10   1   2       18.63       24.05      3.95 o
 -10   2   2       69.03       71.82      6.64 o
  -9   2   2        0.86        1.01      1.75 o
  -8   2   2       23.83       26.31      2.58 o
  -7   2   2        7.14        6.35      1.16 o
  -6   2   2      153.81      148.55      3.78 o
  -5   2   2       11.16        8.56      0.98 o
  -4   2   2     1109.24     1144.68     25.22 o
  -3   2   2       11.13       11.34      0.82 o
  -2   2   2     2444.68     2426.96     52.42 o
  -1   2   2      147.63      152.15      7.87 o
   0   2   2     3132.51     3314.17     98.21 o
   1   2   2       28.23       22.41      1.22 o
   2   2   2       71.41       51.89      1.53 o
   3   2   2       19.76       16.33      0.94 o
   4   2   2      448.97      453.82      9.83 o
   5   2   2      190.02      189.64      4.06 o
   6   2   2      388.42      388.43      8.94 o
   7   2   2        4.58        6.51      0.99 o
   8   2   2        5.60        2.83      5.55 o
   9   2   2       75.91       73.49      6.04 o
  10   2   2       12.94       15.00      3.19 o
 -10   3   2        8.19        8.81      3.68 o
  -9   3   2       32.49       35.53      4.27 o
  -8   3   2       12.15       14.05      2.01 o
  -7   3   2       79.43       73.16      4.10 o
  -6   3   2        1.74        4.19      0.79 o
  -5   3   2       17.18       19.69      1.38 o
  -4   3   2     1282.85     1310.37     28.85 o
  -3   3   2       65.97       70.55      3.38 o
  -2   3   2      791.83      736.68     16.66 o
  -1   3   2      263.99      268.96      6.95 o
   0   3   2       90.94       97.95      2.87 o
   1   3   2      116.21      114.24      3.25 o
   2   3   2      779.47      793.99     16.30 o
   3   3   2      446.16      480.84      9.46 o
   4   3   2       94.60      104.92      2.71 o
   5   3   2       47.78       54.75      1.81 o
   6   3   2      675.39      656.06     14.01 o
   7   3   2       43.69       48.39      2.43 o
   8   3   2        5.46        3.17      2.32 o
   9   3   2        0.16       -1.10      1.44 o
  10   3   2        0.13        1.85      1.92 o
  -9   4   2        0.01       -0.78      1.54 o
  -8   4   2        5.52        7.94      1.68 o
  -7   4   2      179.90      187.21      6.06 o
  -6   4   2       28.63       32.36      3.11 o
  -5   4   2        0.62        1.99      0.68 o
  -4   4   2     1192.04     1149.23     25.67 o
  -3   4   2        9.50        8.41      2.02 o
  -2   4   2        0.05        0.44      0.43 o
  -1   4   2      231.50      253.98      6.88 o
   0   4   2        3.80        1.08      0.52 o
   1   4   2      249.09      262.32      5.90 o
   2   4   2     2217.68     2540.21     50.32 o
   3   4   2        7.71        7.36      0.67 o
   4   4   2     1099.99     1132.36     21.38 o
   5   4   2      457.96      480.54     10.55 o
   6   4   2       61.15       64.42      2.16 o
   7   4   2        9.81       11.64      2.62 o
   8   4   2        8.74        6.97      1.96 o
   9   4   2        1.68        2.71      2.42 o
  10   4   2       86.65       87.84      6.70 o
  -9   5   2       79.32       89.22      8.82 o
  -8   5   2       86.02       74.96      4.81 o
  -7   5   2       11.57       12.67      1.48 o
  -6   5   2       54.94       60.18      2.87 o
  -5   5   2       37.94       34.43      2.21 o
  -4   5   2       36.99       30.96      2.28 o
  -3   5   2     1092.67     1043.33     33.54 o
  -2   5   2        0.81        1.51      0.66 o
  -1   5   2       58.08       53.93      2.16 o
   0   5   2     7821.12     8745.81    187.08 o
   1   5   2      358.19      367.95      8.07 o
   2   5   2     1890.16     2115.18     42.15 o
   3   5   2        7.54        5.44      0.61 o
   4   5   2      249.27      252.03      5.43 o
   5   5   2      683.24      697.55     14.83 o
   6   5   2       93.80       93.30      5.00 o
   7   5   2      202.38      193.15      8.65 o
   8   5   2       65.68       72.19      4.93 o
   9   5   2        0.27        1.67      1.81 o
  10   5   2       10.47        7.74      2.32 o
  -8   6   2       22.28       19.74      3.29 o
  -7   6   2        1.83        2.97      1.09 o
  -6   6   2       74.01       65.66      2.93 o
  -5   6   2      218.38      220.94      6.57 o
  -4   6   2      565.35      570.46     32.94 o
  -3   6   2      329.12      332.12     12.33 o
  -2   6   2       62.58       63.93      3.64 o
  -1   6   2        9.57       15.10      1.60 o
   0   6   2        4.40        1.41      0.65 o
   1   6   2      207.02      204.25      5.51 o
   2   6   2       71.24       72.04      2.50 o
   3   6   2      748.65      787.55     18.40 o
   4   6   2     1242.41     1297.89     26.97 o
   5   6   2       69.77       72.88      2.17 o
   6   6   2      269.28      261.09     10.49 o
   7   6   2        3.94        5.18      1.61 o
   8   6   2       57.19       56.23      4.12 o
   9   6   2      248.42      249.22     10.82 o
  -8   7   2        1.01        5.26      2.34 o
  -7   7   2       33.59       32.63      2.82 o
  -6   7   2      209.15      206.55      5.91 o
  -5   7   2      299.85      288.53      8.19 o
  -4   7   2      395.77      385.31     13.32 o
  -3   7   2      199.22      213.07      7.25 o
  -2   7   2     1041.08     1033.86     33.62 o
  -1   7   2      402.58      395.99     14.33 o
   0   7   2      105.98      122.12      3.77 o
   1   7   2      186.47      173.64      4.94 o
   2   7   2      443.05      486.10     11.84 o
   3   7   2      454.80      448.92     12.77 o
   4   7   2        5.64        5.19      0.79 o
   5   7   2       84.80       86.91      4.23 o
   6   7   2       15.92       12.53      1.87 o
   7   7   2       75.13       77.63      4.39 o
   8   7   2       19.90       21.73      4.19 o
   9   7   2       11.48       11.17      3.86 o
  -7   8   2        8.02        8.90      2.18 o
  -6   8   2      177.63      166.45      7.19 o
  -5   8   2       65.48       75.97      3.51 o
  -4   8   2       57.10       53.68      4.26 o
  -3   8   2       15.22       12.82      1.96 o
  -2   8   2      276.50      263.83     10.77 o
  -1   8   2      302.57      322.86     12.12 o
   0   8   2      155.91      133.23      6.01 o
   1   8   2      163.74      168.55      4.88 o
   2   8   2      500.21      493.78     12.15 o
   3   8   2       68.90       61.14      2.91 o
   4   8   2      488.56      480.52     13.34 o
   5   8   2      159.46      152.86      6.68 o
   6   8   2      278.90      260.48     11.24 o
   7   8   2      356.50      354.57     13.48 o
   8   8   2        3.96        4.19      1.40 o
   9   8   2       14.92       15.18      4.36 o
  -7   9   2      185.23      207.37      8.96 o
  -6   9   2        5.21        3.35      1.80 o
  -5   9   2       10.75       15.42      2.96 o
  -4   9   2       37.97       38.50      4.05 o
  -3   9   2       15.40       15.58      2.61 o
  -2   9   2      113.00       93.19      5.63 o
  -1   9   2      354.25      362.18     13.66 o
   0   9   2        0.46        3.41      1.29 o
   1   9   2       33.88       28.27      2.80 o
   2   9   2      302.34      257.61      8.24 o
   3   9   2      192.66      193.20     12.00 o
   4   9   2      104.69      100.27      4.52 o
   5   9   2      137.39      134.19      8.05 o
   6   9   2        0.36        1.94      1.33 o
   7   9   2      290.06      307.72     14.75 o
   8   9   2        6.15        7.16      1.49 o
  -6  10   2       97.55      102.10      9.22 o
  -5  10   2        2.19        2.16      2.01 o
  -4  10   2        0.72        1.69      1.75 o
  -3  10   2      174.53      176.68      8.82 o
  -2  10   2        1.90        2.63      1.55 o
  -1  10   2        1.80        4.51      1.62 o
   0  10   2      477.78      463.01     16.83 o
   1  10   2       24.38       22.22      3.26 o
   2  10   2      529.16      449.51     15.90 o
   3  10   2       15.09       10.43      1.70 o
   4  10   2        5.01        3.52      1.67 o
   5  10   2      483.95      473.34     22.97 o
   6  10   2       20.90       24.29      3.24 o
   7  10   2       19.26       23.61      2.98 o
  -5  11   2        0.21       -0.15      1.64 o
  -4  11   2       71.62       78.69      6.59 o
  -3  11   2      215.27      230.71     10.93 o
  -2  11   2        5.58        5.21      2.63 o
  -1  11   2       19.53       22.50      3.59 o
   0  11   2        2.83        7.63      5.35 o
   1  11   2        7.18        8.31      1.89 o
   2  11   2       83.13       78.44      6.64 o
   3  11   2       83.55       87.87      6.90 o
   4  11   2        0.77       -0.71      1.55 o
   5  11   2      169.96      149.58      9.29 o
   6  11   2        7.89        9.43      2.30 o
   7  11   2        0.81        0.53      1.46 o
  -3  12   2       12.68       11.84      3.73 o
  -2  12   2        9.05        7.39      2.41 o
  -1  12   2        4.75        7.68      2.18 o
   0  12   2       54.68       54.20      4.78 o
   1  12   2        6.74        7.15      2.79 o
   2  12   2        1.88        3.88      2.32 o
   3  12   2       52.72       43.03      5.37 o
   4  12   2        6.93       11.39      2.92 o
   5  12   2      233.66      247.89     14.01 o
   6  12   2        0.47        4.41      2.06 o
  -1  13   2       45.38       41.95      6.76 o
   0  13   2        9.73       13.07      4.02 o
   1  13   2      109.73      129.29     10.29 o
   2  13   2       11.42        9.79      3.16 o
   3  13   2      237.11      245.03     15.04 o
   4  13   2       26.21       24.81      4.36 o
  -4 -12   3        5.07        4.40      2.96 o
  -3 -12   3        2.20        1.45      2.91 o
  -2 -12   3       44.94       56.52      7.96 o
  -1 -12   3        0.02       -0.94      2.54 o
   0 -12   3       16.01       16.77      5.15 o
   1 -12   3        5.13        8.50      4.27 o
  -5 -11   3        5.75        7.28      3.19 o
  -4 -11   3       73.47       83.62      8.58 o
  -3 -11   3       38.71       45.21      6.38 o
  -2 -11   3       26.39       20.48      4.55 o
  -1 -11   3       25.57       19.70      4.63 o
   0 -11   3        1.56        5.14      3.33 o
   1 -11   3        2.37       -0.59      2.45 o
   2 -11   3       48.84       54.00      8.78 o
   3 -11   3       32.56       33.71      5.00 o
  -6 -10   3       18.02       22.16      3.62 o
  -5 -10   3       28.39       37.02      4.96 o
  -4 -10   3       98.68      106.01      8.24 o
  -3 -10   3        5.02        3.52      2.44 o
  -2 -10   3        1.38       -1.72      1.86 o
  -1 -10   3        7.62        9.13      3.29 o
   0 -10   3        6.08        8.52      2.26 o
   1 -10   3      233.48      226.64     10.91 o
   2 -10   3      140.32      135.14      8.09 o
   3 -10   3       98.73       94.86      7.75 o
   4 -10   3       36.58       46.13      5.77 o
   5 -10   3        3.84        4.75      2.94 o
  -8  -9   3       33.55       34.55      6.15 o
  -7  -9   3        9.66       12.00      3.73 o
  -6  -9   3       41.15       38.93      3.36 o
  -5  -9   3       22.57       28.33      3.96 o
  -4  -9   3      101.18      107.46      5.38 o
  -3  -9   3       21.28       19.82      4.09 o
  -2  -9   3       72.50       69.27      4.69 o
  -1  -9   3      176.19      168.16      6.33 o
   0  -9   3      336.94      340.54     10.64 o
   1  -9   3        9.26       10.72      5.61 o
   2  -9   3      469.39      455.81     18.10 o
   3  -9   3      145.80      139.98      8.29 o
   4  -9   3       84.97       92.10      8.95 o
   5  -9   3        7.07        5.89      2.92 o
   6  -9   3       35.12       38.25      5.52 o
  -8  -8   3       62.99       76.82      9.13 o
  -7  -8   3       18.23       22.11      4.43 o
  -6  -8   3       74.13       77.91      4.18 o
  -5  -8   3      151.32      153.12      6.88 o
  -4  -8   3      204.14      204.32      8.52 o
  -3  -8   3       38.18       39.25      2.41 o
  -2  -8   3       26.88       27.25      1.57 o
  -1  -8   3      648.53      657.67     15.71 o
   0  -8   3        5.06        2.82      1.09 o
   1  -8   3       63.59       60.34      3.22 o
   2  -8   3       43.41       46.97      6.35 o
   3  -8   3      109.70      106.14     13.04 o
   4  -8   3      296.86      297.09     13.58 o
   5  -8   3      208.20      199.33     10.78 o
   6  -8   3       40.70       33.70      8.19 o
   7  -8   3        1.07        1.64      2.96 o
  -9  -7   3        6.09        9.68      3.94 o
  -8  -7   3        2.41        3.04      2.69 o
  -7  -7   3      224.87      253.41     16.92 o
  -6  -7   3       60.73       72.71      7.03 o
  -5  -7   3      563.66      562.55     15.66 o
  -4  -7   3       24.65       17.51      2.14 o
  -3  -7   3       15.46       15.88      1.18 o
  -2  -7   3      358.94      357.85      9.21 o
  -1  -7   3      391.37      381.56      9.62 o
   0  -7   3       16.25       15.69      1.62 o
   1  -7   3       33.62       39.13      2.37 o
   2  -7   3       92.93       84.34      5.62 o
   3  -7   3      125.65      120.18      6.94 o
   4  -7   3       46.42       46.29      4.87 o
   5  -7   3        0.68        2.04      1.98 o
   6  -7   3        9.64        7.89      2.81 o
   7  -7   3       20.84       12.74      3.69 o
  -9  -6   3        5.07        4.07      3.14 o
  -8  -6   3       30.17       30.75      5.87 o
  -7  -6   3       26.65       24.62      4.92 o
  -6  -6   3       35.79       33.95      5.26 o
  -5  -6   3       42.26       39.45      1.89 o
  -4  -6   3       29.31       30.60      1.79 o
  -3  -6   3      250.33      242.24      6.23 o
  -2  -6   3       79.76       75.96      2.73 o
  -1  -6   3       13.43       12.87      1.22 o
   0  -6   3        0.32        0.99      0.43 o
   1  -6   3       72.92       71.19      2.32 o
   2  -6   3       79.74       81.58      3.64 o
   3  -6   3        0.12        0.30      1.46 o
   4  -6   3        5.50        2.39      1.68 o
   5  -6   3       18.42       17.07      3.12 o
   6  -6   3        3.57        5.10      2.42 o
   7  -6   3       85.83       72.56      6.91 o
   8  -6   3       24.15       30.79      7.07 o
  -9  -5   3       47.86       45.36      7.76 o
  -8  -5   3       22.33       25.36      5.40 o
  -7  -5   3        1.83        3.98      2.78 o
  -6  -5   3       31.31       24.45      4.36 o
  -5  -5   3       80.27       76.12      3.30 o
  -4  -5   3      255.75      239.78      6.99 o
  -3  -5   3      162.69      165.12      4.29 o
  -2  -5   3       33.53       39.83      1.95 o
  -1  -5   3      210.80      248.08      6.42 o
   0  -5   3       15.47       17.83      1.33 o
   1  -5   3        7.45        9.42      0.84 o
   2  -5   3        6.89        4.38      0.93 o
   3  -5   3       20.24       19.10      1.93 o
   4  -5   3      109.22      112.99      5.02 o
   5  -5   3        3.36        4.96      1.98 o
   6  -5   3       31.90       31.19      4.54 o
   7  -5   3       24.75       18.87      2.71 o
   8  -5   3       16.01       18.76      2.95 o
  -9  -4   3        1.08        1.57      2.75 o
  -8  -4   3      126.32      116.24     10.49 o
  -7  -4   3       40.00       48.55      6.64 o
  -6  -4   3      106.19       97.70      8.30 o
  -4  -4   3      256.41      286.04      8.00 o
  -3  -4   3        1.88        2.22      0.75 o
  -2  -4   3      103.47      154.18      3.67 o
  -1  -4   3      282.58      348.29      7.48 o
   0  -4   3       12.23        7.43      0.76 o
   1  -4   3      741.92      801.88     18.83 o
   2  -4   3      644.18      663.33     18.52 o
   3  -4   3      113.41      119.22      4.80 o
   4  -4   3       12.21       10.26      2.25 o
   5  -4   3      303.75      272.43      8.25 o
   6  -4   3        5.44        6.99      1.66 o
   7  -4   3       53.80       54.74      4.29 o
   8  -4   3        3.54        4.34      1.92 o
   9  -4   3       79.64       87.63      9.53 o
 -10  -3   3      100.37      114.12     11.46 o
  -9  -3   3      161.79      161.34     10.54 o
  -8  -3   3       58.59       56.36      3.31 o
  -7  -3   3        6.15        6.62      0.83 o
  -6  -3   3      222.36      224.80     10.53 o
  -5  -3   3        2.29        5.59      0.61 o
  -4  -3   3      482.28      494.38     11.44 o
  -3  -3   3       40.79       28.03      1.43 o
  -2  -3   3       80.57       85.54      2.29 o
  -1  -3   3     2059.38     2129.31     37.30 o
   0  -3   3      324.83      325.00      5.88 o
   1  -3   3        1.71        8.37      1.88 o
   2  -3   3        4.13        2.62      0.61 o
   3  -3   3      652.27      689.26     25.51 o
   4  -3   3        0.30        2.00      0.80 o
   5  -3   3       29.46       30.30      2.28 o
   6  -3   3      211.56      204.09      9.28 o
   7  -3   3      133.75      131.74      6.21 o
   8  -3   3       15.77       20.38      2.97 o
   9  -3   3        0.03        0.02      2.00 o
 -10  -2   3        1.63        1.62      1.63 o
  -9  -2   3        2.64        3.97      1.59 o
  -8  -2   3        5.05        6.33      1.46 o
  -7  -2   3        0.07        0.75      0.78 o
  -6  -2   3        1.74        1.38      0.54 o
  -5  -2   3     1428.36     1488.54     32.40 o
  -4  -2   3       66.24       74.85      2.45 o
  -3  -2   3      450.14      488.32     11.24 o
  -2  -2   3        5.33       11.65      1.76 o
  -1  -2   3       37.49       21.30      1.00 o
   0  -2   3      332.88      324.67      6.95 o
   1  -2   3      545.69      562.47     11.53 o
   2  -2   3       21.87       26.17      1.88 o
   3  -2   3        8.56        9.46      0.66 o
   4  -2   3      363.70      350.19      6.86 o
   5  -2   3      105.54       94.52      2.85 o
   6  -2   3       61.38       60.25      2.92 o
   7  -2   3      316.29      297.01     12.38 o
   8  -2   3        0.49        1.26      1.29 o
   9  -2   3       33.82       32.40      4.93 o
 -10  -1   3        4.34        5.10      2.17 o
  -9  -1   3       54.26       48.57      4.18 o
  -8  -1   3        2.20        4.42      1.45 o
  -7  -1   3       33.28       30.22      2.53 o
  -6  -1   3      431.90      379.25     27.48 o
  -5  -1   3       12.80       16.89      1.62 o
  -4  -1   3       86.80       77.15      3.66 o
  -3  -1   3      107.82       90.52      2.34 o
  -2  -1   3      219.67      217.38      4.81 o
  -1  -1   3     4222.37     4191.60     80.00 o
   0  -1   3       46.28       43.30      2.28 o
   1  -1   3     1230.40     1109.79     24.83 o
   2  -1   3       93.10      100.70      3.25 o
   3  -1   3        4.36        3.73      0.62 o
   4  -1   3       64.98       72.25      2.85 o
   5  -1   3      514.89      513.26     11.74 o
   6  -1   3       61.30       68.18      2.60 o
   7  -1   3        0.35        0.18      0.88 o
   8  -1   3        3.92        4.00      1.67 o
   9  -1   3       21.39       30.19      4.43 o
  10  -1   3       27.53       40.21      7.53 o
 -10   0   3       20.04       23.73      3.45 o
  -9   0   3       88.16       88.59      7.35 o
  -8   0   3        4.78        5.65      1.39 o
  -7   0   3      292.31      293.08      9.15 o
  -6   0   3       36.38       36.46      1.66 o
  -5   0   3        9.85       11.36      1.31 o
  -4   0   3       32.37       29.40      1.18 o
  -3   0   3      698.21      643.63     12.90 o
  -2   0   3        0.74       -0.29      0.37 o
  -1   0   3      304.72      292.27      7.12 o
   0   0   3       35.81       32.56      3.34 o
   1   0   3      984.62      908.27     28.62 o
   2   0   3       36.42       46.79      1.76 o
   3   0   3      181.84      173.64      4.23 o
   4   0   3      250.59      237.05      6.16 o
   5   0   3      126.21      126.60      3.47 o
   6   0   3        3.44        2.91      0.76 o
   7   0   3       68.17       67.33      3.61 o
   8   0   3       27.52       32.31      4.06 o
   9   0   3      201.48      184.92      9.99 o
  10   0   3       56.16       62.39      6.35 o
 -10   1   3        5.85        3.47      2.16 o
  -9   1   3        9.09       12.08      2.45 o
  -8   1   3      246.29      253.56      9.91 o
  -7   1   3      271.47      273.96      7.67 o
  -6   1   3       17.80       19.38      1.27 o
  -5   1   3       66.59       63.61      2.33 o
  -4   1   3       82.22       76.15      2.86 o
  -3   1   3      592.35      621.78     12.65 o
  -2   1   3     1096.52     1001.20     22.23 o
  -1   1   3      955.86      901.94     20.17 o
   0   1   3       28.41       24.93      1.44 o
   1   1   3      484.36      427.74     10.28 o
   2   1   3      587.68      572.09     20.20 o
   3   1   3      627.23      591.41     11.78 o
   4   1   3       71.04       67.88      2.31 o
   5   1   3        1.87        3.12      0.78 o
   6   1   3       11.31       12.00      1.26 o
   7   1   3       16.94       19.16      1.95 o
   8   1   3      138.77      122.96      7.20 o
   9   1   3        4.61        4.25      2.15 o
  10   1   3        0.11        2.32      2.21 o
 -10   2   3       32.22       38.95      5.97 o
  -9   2   3       59.74       64.05      4.30 o
  -8   2   3        4.55        5.84      1.44 o
  -7   2   3       15.01       15.95      1.63 o
  -6   2   3       12.71       11.31      1.06 o
  -5   2   3        1.01        2.33      0.64 o
  -4   2   3      199.75      201.24      6.15 o
  -3   2   3      428.88      473.28      9.95 o
  -2   2   3       10.40       13.37      1.01 o
  -1   2   3        0.20       -0.27      0.27 o
   0   2   3        0.58       -0.34      0.74 o
   1   2   3     1042.35     1095.84     24.53 o
   2   2   3       24.04       21.60      1.27 o
   3   2   3      174.17      145.32      3.59 o
   4   2   3        9.16       10.10      0.95 o
   5   2   3       81.19       97.06      3.25 o
   6   2   3       17.89       19.87      1.57 o
   7   2   3      202.89      206.88      7.63 o
   8   2   3      246.08      215.51     10.37 o
   9   2   3        0.51        1.32      1.78 o
  10   2   3        8.01        9.73      2.85 o
  -9   3   3       22.68       25.82      2.82 o
  -8   3   3       44.11       47.97      5.08 o
  -7   3   3       95.15       92.17      3.29 o
  -6   3   3       25.60       23.83      1.82 o
  -5   3   3      641.19      648.76     15.20 o
  -4   3   3      960.23      925.69     20.88 o
  -3   3   3       62.76       67.18      2.76 o
  -2   3   3      113.07       99.44      3.13 o
  -1   3   3      350.23      337.27      8.30 o
   0   3   3        8.63        5.63      1.13 o
   1   3   3     1443.95     1628.83     41.61 o
   2   3   3       50.10       44.57      1.78 o
   3   3   3       21.66       34.26      1.69 o
   4   3   3       40.54       42.81      1.93 o
   5   3   3      114.44      117.40      3.67 o
   6   3   3      739.40      697.82     17.11 o
   7   3   3      106.16      102.94      4.60 o
   8   3   3       10.05        9.68      2.26 o
   9   3   3       74.76       77.99      6.46 o
  10   3   3        8.43        6.43      2.54 o
  -9   4   3       36.25       32.40      3.20 o
  -8   4   3       42.94       43.41      3.51 o
  -7   4   3        6.32        4.37      1.01 o
  -6   4   3       59.33       63.88      3.07 o
  -5   4   3       20.75       15.45      1.46 o
  -4   4   3       52.31       44.85      3.24 o
  -3   4   3       20.95       18.44      1.93 o
  -2   4   3       35.59       34.81      1.94 o
  -1   4   3     1050.81     1092.76     24.56 o
   0   4   3       47.52       47.91      3.29 o
   1   4   3       42.35       42.22      1.91 o
   2   4   3      217.74      222.29      5.43 o
   3   4   3      213.04      243.62      5.89 o
   4   4   3      208.90      224.91      5.76 o
   5   4   3       28.61       33.33      1.92 o
   6   4   3      388.02      379.76      9.99 o
   7   4   3       37.45       40.95      2.66 o
   8   4   3       50.93       49.15      4.58 o
   9   4   3        0.68        1.55      2.36 o
  10   4   3       15.22       16.35      3.28 o
  -9   5   3      102.38      115.42      7.43 o
  -8   5   3       16.41       16.07      2.35 o
  -7   5   3        1.57        5.72      3.38 o
  -6   5   3      449.79      429.04     11.36 o
  -5   5   3       19.66       29.04      5.13 o
  -4   5   3      220.92      203.60      8.78 o
  -3   5   3       78.95       68.02      3.79 o
  -2   5   3      235.87      260.49      9.70 o
  -1   5   3     2358.49     2508.86     54.86 o
   0   5   3      612.49      727.74     16.88 o
   1   5   3     1166.90     1360.12     30.35 o
   2   5   3     1006.22     1094.43     22.52 o
   3   5   3      219.56      237.09      6.46 o
   4   5   3     2330.19     2432.40     54.56 o
   5   5   3        0.16        2.02      0.74 o
   6   5   3       53.38       55.95      2.60 o
   7   5   3      246.33      258.23     11.09 o
   8   5   3      156.89      151.16      7.84 o
   9   5   3      408.85      381.35     20.90 o
  10   5   3        0.02       -0.73      2.41 o
  -8   6   3       19.07       16.77      3.17 o
  -7   6   3        1.11        0.13      0.87 o
  -6   6   3       11.00        9.29      1.54 o
  -5   6   3        6.49       13.90      1.56 o
  -4   6   3       75.36       68.93      4.20 o
  -3   6   3      936.18      998.39     32.49 o
  -2   6   3     1024.74     1094.27     49.59 o
  -1   6   3       53.70       41.66      7.60 o
   0   6   3      264.30      266.21      8.21 o
   1   6   3      266.66      284.82      7.52 o
   2   6   3      267.49      276.77      7.33 o
   3   6   3      798.02      833.44     19.66 o
   4   6   3      242.98      226.73      6.35 o
   5   6   3        3.70        5.12      0.86 o
   6   6   3      134.69      140.87     13.40 o
   7   6   3      117.22      121.24      6.41 o
   8   6   3        3.42        4.24      1.82 o
   9   6   3      111.24      125.24      7.08 o
  10   6   3        0.00        1.98      2.63 o
  -8   7   3       24.70       20.35      4.12 o
  -7   7   3        5.91        7.67      1.64 o
  -6   7   3        1.04        1.24      0.99 o
  -5   7   3      169.66      174.42      5.71 o
  -4   7   3        2.08        0.34      1.40 o
  -3   7   3      700.10      648.64     73.51 o
  -2   7   3        0.18       -0.13      0.87 o
  -1   7   3      803.17      868.12     28.45 o
   0   7   3       28.22       29.31      2.35 o
   1   7   3      591.26      637.43     15.41 o
   2   7   3      322.40      322.76      8.45 o
   3   7   3       10.94       10.44      1.13 o
   4   7   3        2.72        3.42      0.79 o
   5   7   3        0.15        0.47      0.70 o
   6   7   3      251.76      230.63     12.93 o
   7   7   3       38.30       34.30      3.44 o
   8   7   3       30.84       35.21      3.61 o
   9   7   3       17.64       21.63      3.01 o
  -7   8   3        9.87       12.02      2.40 o
  -6   8   3       67.94       68.28      4.86 o
  -5   8   3       82.99       72.32      3.75 o
  -4   8   3        9.59       10.36      1.62 o
  -3   8   3       24.02       26.95      3.04 o
  -2   8   3       29.04       24.89      2.76 o
  -1   8   3       35.19       30.29      2.87 o
   0   8   3        0.51        2.87      0.76 o
   1   8   3      370.96      393.57     10.13 o
   2   8   3       84.43       83.91      3.12 o
   3   8   3       14.95       12.32      1.31 o
   4   8   3        3.52        4.58      1.39 o
   5   8   3       10.00       11.47      4.11 o
   6   8   3       20.12       20.60      3.19 o
   7   8   3      369.93      360.66     18.21 o
   8   8   3       41.88       38.73      3.59 o
   9   8   3        5.69        5.42      1.75 o
  -7   9   3        4.10        5.58      2.14 o
  -6   9   3        4.94        5.49      2.36 o
  -5   9   3      347.12      350.12     14.54 o
  -4   9   3       81.61       68.55      8.39 o
  -3   9   3      190.44      184.57     10.00 o
  -2   9   3       42.94       39.25      3.75 o
  -1   9   3      146.01      163.82     13.84 o
   0   9   3      348.76      322.44      9.85 o
   1   9   3      766.53      761.78     21.07 o
   2   9   3       59.28       53.55      3.19 o
   3   9   3      173.32      164.31      5.67 o
   4   9   3      813.79      730.15     20.26 o
   5   9   3      102.70       98.66      6.78 o
   6   9   3       48.60       47.96      4.80 o
   7   9   3        6.76        9.38      2.23 o
   8   9   3        0.56        2.23      1.50 o
  -6  10   3        7.00        7.08      2.74 o
  -5  10   3        0.00        0.23      1.81 o
  -4  10   3      101.71      109.36      9.13 o
  -3  10   3       15.33       11.79      2.46 o
  -2  10   3      302.99      299.31     12.34 o
  -1  10   3      185.97      179.66     10.40 o
   0  10   3       47.49       28.53      3.08 o
   1  10   3        3.13        2.80      1.21 o
   2  10   3       56.38       47.57      3.71 o
   3  10   3       44.49       57.55      3.72 o
   4  10   3       16.31        8.88      2.28 o
   5  10   3        5.85       11.20      2.44 o
   6  10   3       24.03       15.56      2.86 o
   7  10   3        8.24        6.66      2.01 o
   8  10   3       77.40       81.19      5.81 o
  -5  11   3        8.14       10.53      3.05 o
  -4  11   3       43.66       42.70      6.03 o
  -3  11   3       17.83       20.10      3.27 o
  -2  11   3       17.50       10.50      2.37 o
  -1  11   3      226.70      232.49     10.32 o
   0  11   3       70.91       59.22      5.34 o
   1  11   3      129.74      122.01      6.26 o
   2  11   3       48.93       48.17      3.88 o
   3  11   3       36.23       27.34      4.00 o
   4  11   3        0.13        1.31      1.58 o
   5  11   3        4.75        7.18      2.30 o
   6  11   3       34.68       32.59      4.07 o
   7  11   3       23.17       21.95      3.29 o
  -3  12   3        0.06        0.66      1.92 o
  -2  12   3       22.33       20.46      3.23 o
  -1  12   3       41.34       42.91      4.41 o
   0  12   3        0.65        2.45      1.63 o
   1  12   3        5.33        9.37      2.91 o
   2  12   3       15.53       12.27      3.14 o
   3  12   3       22.77       28.74      4.37 o
   4  12   3        1.94        0.82      1.75 o
   5  12   3       57.07       54.83      5.84 o
   6  12   3       33.48       36.90      4.53 o
  -1  13   3       19.70       21.35      5.09 o
   0  13   3        4.51        4.14      2.67 o
   1  13   3        5.20        4.81      2.83 o
   2  13   3        0.50       -1.55      1.55 o
   3  13   3       70.53       64.96      7.09 o
   4  13   3       77.62      103.86      8.26 o
  -3 -12   4        3.40        5.12      3.39 o
  -2 -12   4       33.21       33.87      6.79 o
  -1 -12   4       53.91       69.90      9.58 o
   0 -12   4        9.92        9.06      4.64 o
  -5 -11   4        0.87        1.59      2.63 o
  -4 -11   4        6.98       11.01      3.78 o
  -3 -11   4      195.54      216.33     14.77 o
  -2 -11   4        0.45        1.01      2.73 o
  -1 -11   4      211.99      210.53     15.40 o
   0 -11   4       13.60       17.59      5.24 o
   1 -11   4       82.77       69.15      9.84 o
   2 -11   4        0.99        0.41      3.80 o
   3 -11   4        3.60        9.68      3.24 o
  -6 -10   4       15.74       25.46      4.29 o
  -5 -10   4      102.74      107.45      8.51 o
  -4 -10   4        0.21        1.11      2.40 o
  -3 -10   4       77.13       88.39      9.18 o
  -2 -10   4      157.84      185.64     13.15 o
  -1 -10   4      225.36      234.89     15.82 o
   0 -10   4      102.30      109.79      7.29 o
   1 -10   4      217.48      216.28     10.93 o
   2 -10   4      107.87      108.30      8.41 o
   3 -10   4      200.09      208.69     11.37 o
   4 -10   4       95.08       96.40      8.45 o
  -7  -9   4       43.43       46.29      6.63 o
  -6  -9   4        0.15        0.72      1.50 o
  -5  -9   4      330.59      351.71     13.80 o
  -4  -9   4        3.78        3.89      1.46 o
  -3  -9   4      490.52      515.83     18.88 o
  -2  -9   4        8.41        6.01      2.70 o
  -1  -9   4      804.52      811.70     22.47 o
   0  -9   4      195.07      196.51      9.61 o
   1  -9   4       34.57       32.84      8.90 o
   2  -9   4      119.23      118.17      7.82 o
   3  -9   4      114.34      116.79      8.80 o
   4  -9   4       11.55       11.79      3.31 o
   5  -9   4       20.79       16.23      3.98 o
  -8  -8   4        0.46        6.82      3.47 o
  -7  -8   4      158.95      181.74     13.40 o
  -6  -8   4       70.92       80.19      4.51 o
  -5  -8   4      416.10      414.36     15.69 o
  -4  -8   4        0.08        1.62      1.10 o
  -3  -8   4      199.71      205.42      8.72 o
  -2  -8   4      361.12      336.03      9.05 o
  -1  -8   4      276.17      287.96      9.34 o
   0  -8   4      200.80      192.69      6.89 o
   1  -8   4      296.43      290.61     12.57 o
   2  -8   4        1.22        2.10      1.81 o
   3  -8   4       23.91       26.08      7.41 o
   4  -8   4       27.88       33.29      4.68 o
   5  -8   4        4.25        4.29      5.11 o
   6  -8   4       23.66       17.19      4.95 o
  -9  -7   4        9.60       12.44      4.41 o
  -8  -7   4       42.65       57.81      8.16 o
  -7  -7   4      160.50      161.85     12.49 o
  -6  -7   4      166.00      165.82      7.02 o
  -5  -7   4      315.89      313.35     12.18 o
  -4  -7   4       50.20       48.18      5.21 o
  -3  -7   4     1109.64     1123.47     29.24 o
  -2  -7   4      208.32      215.97      6.20 o
  -1  -7   4       63.18       67.28      2.93 o
   0  -7   4       17.06       19.29      1.29 o
   1  -7   4      202.12      199.11      7.06 o
   2  -7   4      315.98      314.38     10.41 o
   3  -7   4       52.06       68.58      6.00 o
   4  -7   4       27.26       18.34      3.34 o
   5  -7   4       21.93       25.67      4.45 o
   6  -7   4        3.87        1.48      2.44 o
   7  -7   4        1.06        2.66      2.91 o
  -9  -6   4        6.21       12.21      4.22 o
  -8  -6   4       20.90       27.78      5.66 o
  -7  -6   4      430.71      411.66     24.95 o
  -6  -6   4       20.01       19.95      4.12 o
  -5  -6   4      519.64      562.48     22.71 o
  -4  -6   4      361.40      340.62     11.77 o
  -3  -6   4      479.31      454.53     10.96 o
  -2  -6   4      111.71      115.23      3.80 o
  -1  -6   4      145.69      138.75      4.39 o
   0  -6   4       12.05       16.44      1.48 o
   1  -6   4      225.41      240.27      8.10 o
   2  -6   4       66.54       63.31      3.49 o
   3  -6   4      147.04      138.76      5.80 o
   4  -6   4       12.24       16.86      2.23 o
   5  -6   4        0.87        1.18      1.69 o
   6  -6   4       46.90       47.79      5.61 o
   7  -6   4        1.48        1.80      2.43 o
   8  -6   4        7.97        8.00      4.52 o
  -9  -5   4       97.81      111.53     11.04 o
  -8  -5   4      173.04      181.32     14.05 o
  -7  -5   4      389.20      398.27     24.22 o
  -6  -5   4      155.46      148.18     11.11 o
  -5  -5   4      323.62      313.12     10.40 o
  -4  -5   4      301.60      276.79      9.66 o
  -3  -5   4       87.82       88.76      2.80 o
  -2  -5   4       98.26      101.76      3.36 o
  -1  -5   4      520.54      528.96     12.63 o
   0  -5   4      314.43      328.86      9.54 o
   1  -5   4      320.04      323.54      8.73 o
   2  -5   4       97.69       81.36      3.89 o
   3  -5   4       16.77       15.09      1.84 o
   4  -5   4       64.46       69.04      4.17 o
   5  -5   4       65.64       54.30      5.30 o
   6  -5   4       51.64       58.85     11.10 o
   7  -5   4       11.13       12.60      3.34 o
   8  -5   4        9.42        9.54      4.57 o
  -9  -4   4      131.34      126.82     11.77 o
  -8  -4   4      122.14      122.59     10.83 o
  -7  -4   4      300.53      328.59     20.93 o
  -5  -4   4       15.10        8.24      1.83 o
  -4  -4   4      471.43      457.93     10.98 o
  -3  -4   4      370.47      399.42      8.47 o
  -2  -4   4      635.69      679.92     12.65 o
  -1  -4   4      411.73      443.55      9.46 o
   0  -4   4       20.16       38.76      1.92 o
   1  -4   4      778.22      829.76     22.49 o
   2  -4   4      861.26      894.52     26.90 o
   3  -4   4      158.61      155.12      6.05 o
   4  -4   4       24.32       26.51      2.58 o
   5  -4   4       20.19       29.31      4.91 o
   6  -4   4        1.99       -0.41      1.62 o
   7  -4   4       15.78       15.44      3.45 o
   8  -4   4       52.97       54.53      6.32 o
   9  -4   4        0.59       -2.45      3.44 o
  -9  -3   4       87.40       92.28     11.05 o
  -8  -3   4      126.02      130.45     15.88 o
  -7  -3   4        1.60        1.88      0.82 o
  -6  -3   4      676.46      658.06     17.29 o
  -5  -3   4      245.50      233.71      8.77 o
  -4  -3   4      449.71      426.09     10.25 o
  -3  -3   4     1922.24     2077.12     39.98 o
  -2  -3   4       72.84       74.37      1.86 o
  -1  -3   4       81.72       94.55      2.27 o
   0  -3   4     3299.14     3660.38     64.18 o
   1  -3   4      126.54      133.01      3.23 o
   2  -3   4       26.15       32.96      1.37 o
   3  -3   4      831.89      878.50     24.80 o
   4  -3   4      262.34      275.97     12.74 o
   5  -3   4       56.32       63.04     17.39 o
   6  -3   4        0.00       -0.48      1.52 o
   7  -3   4       75.36       82.96      5.59 o
   8  -3   4       47.44       44.54      4.24 o
   9  -3   4       13.78       19.79      4.57 o
  -9  -2   4       96.92      110.54      5.92 o
  -8  -2   4      447.43      482.09     17.69 o
  -7  -2   4       92.73       95.09      4.49 o
  -6  -2   4        7.31        5.25      0.89 o
  -5  -2   4      437.17      437.56     12.02 o
  -4  -2   4     1469.17     1549.97     33.79 o
  -3  -2   4     1238.79     1300.41     25.35 o
  -2  -2   4        1.15        5.28      1.42 o
  -1  -2   4     1716.29     1820.60     35.45 o
   0  -2   4     5071.17     5565.04    106.19 o
   1  -2   4      492.93      532.46     11.22 o
   2  -2   4     1614.40     1697.16     38.55 o
   3  -2   4       13.38        7.00      1.07 o
   4  -2   4      234.13      260.44      7.10 o
   5  -2   4       41.55       37.90      2.34 o
   6  -2   4       42.64       41.06      2.43 o
   7  -2   4       35.54       32.64      3.34 o
   8  -2   4       13.08       16.14      2.76 o
   9  -2   4        0.69        4.25      2.52 o
 -10  -1   4      188.40      200.99     11.74 o
  -9  -1   4       77.02       82.31      8.52 o
  -8  -1   4      184.23      182.71      6.76 o
  -7  -1   4      105.52      105.04      5.02 o
  -6  -1   4       54.01       61.91      3.59 o
  -5  -1   4      159.55      157.53      3.83 o
  -4  -1   4      151.58      137.72      3.46 o
  -3  -1   4        1.42        0.52      0.38 o
  -2  -1   4     2936.25     3244.31     70.26 o
  -1  -1   4      530.82      572.33     11.88 o
   0  -1   4      805.31      839.37     19.25 o
   1  -1   4       25.01       16.67      1.37 o
   2  -1   4     1114.98     1115.68     23.11 o
   3  -1   4      183.41      175.21      5.44 o
   4  -1   4     1099.93     1079.06     25.75 o
   5  -1   4      217.77      203.70      5.45 o
   6  -1   4       73.66       81.02      3.57 o
   7  -1   4      119.24      113.76      5.65 o
   8  -1   4       88.01       94.65      5.77 o
   9  -1   4       11.82       11.00      3.03 o
  10  -1   4        4.63        2.80      4.07 o
 -10   0   4      126.36      144.44      9.66 o
  -9   0   4       47.09       45.54      3.45 o
  -8   0   4       32.81       31.54      4.72 o
  -7   0   4      237.08      226.95      7.08 o
  -6   0   4     1139.62     1137.93     22.56 o
  -5   0   4       98.47       94.80      3.01 o
  -4   0   4        3.92        4.98      1.17 o
  -3   0   4       50.86       54.19      1.84 o
  -2   0   4     4661.95     4806.59    132.75 o
  -1   0   4       39.02       31.54      1.76 o
   0   0   4      832.41      762.05     20.28 o
   1   0   4        7.96        5.76      0.89 o
   2   0   4        1.98        8.76      1.08 o
   3   0   4       16.11       10.87      1.86 o
   4   0   4      182.94      175.99      7.39 o
   5   0   4       24.23       21.41      1.91 o
   6   0   4      232.84      241.48      6.43 o
   7   0   4       15.59       14.34      1.77 o
   8   0   4        1.66        2.18      1.79 o
   9   0   4        0.86        0.19      2.02 o
  10   0   4        1.01        8.28      4.62 o
 -10   1   4      197.48      213.39     13.16 o
  -9   1   4        0.21       -0.52      1.15 o
  -8   1   4        1.21        1.00      1.12 o
  -7   1   4       13.53       16.72      1.76 o
  -6   1   4      157.85      147.40      5.86 o
  -5   1   4      761.95      731.19     16.79 o
  -4   1   4     1212.35     1218.54     26.96 o
  -3   1   4      920.06      887.03     19.90 o
  -2   1   4     1614.70     1687.44     44.25 o
  -1   1   4       10.95        8.06      0.91 o
   0   1   4    11501.40    11714.40    361.03 o
   1   1   4      228.00      236.20      6.45 o
   2   1   4     6959.42     7148.94    177.80 o
   3   1   4     1367.59     1409.37     38.41 o
   4   1   4      448.23      448.79     11.64 o
   5   1   4      507.47      483.74     12.67 o
   6   1   4        3.71        5.28      1.02 o
   7   1   4       15.15       18.06      1.97 o
   8   1   4       31.76       29.89      3.94 o
   9   1   4       40.63       41.63      5.04 o
  10   1   4       68.24       72.26      9.70 o
 -10   2   4       48.15       37.75      5.54 o
  -9   2   4       17.28       23.90      2.77 o
  -8   2   4      183.53      181.51      7.10 o
  -7   2   4      127.62      125.40      4.18 o
  -6   2   4      300.86      305.79      8.02 o
  -5   2   4       44.47       45.40      2.24 o
  -4   2   4       47.18       47.80      2.15 o
  -3   2   4      673.94      683.40     14.22 o
  -2   2   4      106.91      117.48      3.66 o
  -1   2   4     1902.70     2055.29     57.11 o
   0   2   4      306.16      410.72     15.36 o
   1   2   4      136.14      142.02      4.91 o
   2   2   4     3744.79     3753.56    144.67 o
   3   2   4       89.64       97.33      3.16 o
   4   2   4      100.96      112.08      4.03 o
   5   2   4       49.03       50.65      2.81 o
   6   2   4        6.53        7.27      1.86 o
   7   2   4      112.02      107.43      5.17 o
   8   2   4       26.41       26.19      3.94 o
   9   2   4       80.75       72.93      6.61 o
  10   2   4      135.45      121.11     12.31 o
  -9   3   4        1.05        1.67      1.51 o
  -8   3   4      117.62      111.42      5.23 o
  -7   3   4        0.65        0.24      0.91 o
  -6   3   4       46.60       43.75      2.99 o
  -5   3   4      245.75      232.42     10.45 o
  -4   3   4      321.32      335.01      8.71 o
  -3   3   4     1457.17     1613.28     41.20 o
  -2   3   4     1389.91     1486.58     43.18 o
  -1   3   4        0.93        0.90      0.49 o
   0   3   4     2334.35     2641.81     57.79 o
   1   3   4      246.49      237.66      6.61 o
   2   3   4      805.73      846.66     17.81 o
   3   3   4       75.70       80.15      3.41 o
   4   3   4      125.28      134.30      4.54 o
   5   3   4       13.57       18.31      2.48 o
   6   3   4      212.61      203.18      6.42 o
   7   3   4       22.94       24.79      2.56 o
   8   3   4       97.42      100.24      6.82 o
   9   3   4       31.17       36.62      4.73 o
  10   3   4       11.06        8.82      4.11 o
  -9   4   4        7.40        5.74      1.81 o
  -8   4   4      168.20      170.30      6.97 o
  -7   4   4      109.09      116.78      4.46 o
  -6   4   4       48.05       46.18      4.61 o
  -5   4   4        8.27        9.68      1.26 o
  -4   4   4        0.15        0.74      0.66 o
  -3   4   4      224.41      243.12      7.59 o
  -2   4   4       41.97       41.02      3.09 o
  -1   4   4        0.64        1.26      0.86 o
   0   4   4     1881.03     1911.11     58.32 o
   1   4   4      132.23      138.08      4.89 o
   2   4   4       59.04       61.01      2.35 o
   3   4   4      173.67      192.78      5.78 o
   4   4   4       34.60       29.88      2.11 o
   5   4   4      379.77      383.29     11.63 o
   6   4   4       42.74       44.30      3.01 o
   7   4   4        4.73        2.57      1.21 o
   8   4   4       74.14       79.68      6.56 o
   9   4   4       15.02       15.49      3.04 o
  10   4   4       57.41       55.23      7.74 o
  -9   5   4       18.90       23.32      3.74 o
  -8   5   4        8.82        6.69      1.88 o
  -7   5   4      106.79      107.13      4.30 o
  -6   5   4        9.97        5.76      1.37 o
  -5   5   4      151.46      136.91      5.28 o
  -4   5   4       55.94       64.98      3.85 o
  -3   5   4       83.36       92.42      9.56 o
  -2   5   4      313.52      309.12     11.33 o
  -1   5   4        3.53        5.17      1.03 o
   0   5   4     2232.97     2417.28     77.08 o
   1   5   4       14.56        9.82      2.14 o
   2   5   4     1294.93     1483.48     34.04 o
   3   5   4       76.03       71.08      2.97 o
   4   5   4      236.52      224.90      6.60 o
   5   5   4      322.56      310.96      9.75 o
   6   5   4      295.90      294.17      8.36 o
   7   5   4       19.78       19.60      3.32 o
   8   5   4       35.41       31.75      3.88 o
   9   5   4        3.76        2.25      2.06 o
  10   5   4        0.00        2.72      3.19 o
  -8   6   4       16.78       16.23      3.19 o
  -7   6   4        1.63        0.74      1.05 o
  -6   6   4        1.35        0.98      1.02 o
  -5   6   4       23.60       25.46      3.51 o
  -4   6   4       48.26       49.77      3.88 o
  -3   6   4       11.23        9.27      1.73 o
  -2   6   4       73.31       69.42      9.82 o
  -1   6   4      154.27      153.74      6.63 o
   0   6   4       52.11       49.39      4.79 o
   1   6   4       30.48       30.72      2.33 o
   2   6   4      203.72      216.59      6.24 o
   3   6   4      107.54      112.95      3.93 o
   4   6   4      855.51      864.07     20.77 o
   5   6   4        3.57        4.34      1.12 o
   6   6   4        2.94        1.11      2.02 o
   7   6   4       49.75       50.27      4.51 o
   8   6   4      119.37      126.76      7.20 o
   9   6   4       71.22       79.46      6.35 o
  -8   7   4       30.52       30.58      4.69 o
  -7   7   4       37.02       47.33      3.21 o
  -6   7   4        5.29        6.11      1.38 o
  -5   7   4       42.10       39.04      3.74 o
  -4   7   4        4.18        5.19      2.63 o
  -3   7   4        0.09        0.12      0.99 o
  -2   7   4      128.52      134.84      8.34 o
  -1   7   4       19.07       22.01      2.43 o
   0   7   4      140.42      149.56     11.34 o
   1   7   4       42.07       39.83      4.45 o
   2   7   4      286.67      295.41      8.09 o
   3   7   4      241.56      231.94      6.70 o
   4   7   4      318.43      313.35      8.58 o
   5   7   4       48.11       49.42      3.28 o
   6   7   4        8.87       10.24      2.82 o
   7   7   4      140.25      148.82     10.03 o
   8   7   4        0.21        0.98      2.05 o
   9   7   4      107.70       96.78      7.97 o
  -7   8   4        1.76        0.98      2.82 o
  -6   8   4        1.64        2.23      1.17 o
  -5   8   4        0.92        0.79      0.96 o
  -4   8   4       22.44       23.64      3.01 o
  -3   8   4        7.17        7.42      1.77 o
  -2   8   4      495.22      488.09     17.51 o
  -1   8   4      109.87      112.07      5.68 o
   0   8   4      206.73      223.75      9.12 o
   1   8   4       48.25       41.35      3.63 o
   2   8   4      164.86      169.04      5.30 o
   3   8   4      378.99      364.49      9.73 o
   4   8   4       30.47       26.60      2.15 o
   5   8   4        0.60        2.26      1.10 o
   6   8   4      240.34      231.08     13.28 o
   7   8   4       13.83       11.47      2.82 o
   8   8   4        4.38        4.75      2.47 o
   9   8   4        6.40        6.92      2.57 o
  -6   9   4      123.50      118.76      8.00 o
  -5   9   4       19.66       20.42      3.15 o
  -4   9   4        0.05       -0.62      1.48 o
  -3   9   4        1.44        3.39      1.72 o
  -2   9   4      102.27       80.22      4.92 o
  -1   9   4      202.31      205.49     10.81 o
   0   9   4       12.03       13.86      2.21 o
   1   9   4       16.56       17.54      1.77 o
   2   9   4      431.79      362.20     11.02 o
   3   9   4        2.13        8.88      2.23 o
   4   9   4        2.87        1.27      2.05 o
   5   9   4      240.47      212.30     12.38 o
   6   9   4       32.57       26.66      3.90 o
   7   9   4        0.56        1.28      1.72 o
   8   9   4       79.83       72.54      6.04 o
  -6  10   4       98.33      102.24      7.93 o
  -5  10   4        0.92        2.09      1.98 o
  -4  10   4        4.06        3.89      1.95 o
  -3  10   4       59.42       54.12      4.84 o
  -2  10   4        0.06       -0.50      1.27 o
  -1  10   4       11.08        8.28      2.01 o
   0  10   4      119.09       94.60      6.54 o
   1  10   4      182.02      175.99      7.87 o
   2  10   4       73.88       42.79      6.03 o
   3  10   4      186.18      187.72      7.94 o
   4  10   4       28.66       23.66      3.75 o
   5  10   4       17.36       14.38      3.04 o
   6  10   4       33.51       22.52      3.62 o
   7  10   4       76.93       66.67      5.60 o
   8  10   4        8.50        6.54      2.28 o
  -5  11   4        0.02        1.67      2.04 o
  -4  11   4       50.83       61.12      5.78 o
  -3  11   4       57.33       63.16      5.53 o
  -2  11   4       26.52       25.06      3.33 o
  -1  11   4        7.75        9.45      3.06 o
   0  11   4        8.73        7.85      1.92 o
   1  11   4      172.47      166.33     10.34 o
   2  11   4       76.24       68.35      9.25 o
   3  11   4       88.87       94.52      7.47 o
   4  11   4       19.22       21.50      3.67 o
   5  11   4      102.03       89.60      6.95 o
   6  11   4        3.60       11.43      2.80 o
   7  11   4        4.42        5.19      2.20 o
  -3  12   4        5.12        6.57      2.41 o
  -2  12   4        1.15        0.89      1.79 o
  -1  12   4      121.71      114.10      6.76 o
   0  12   4        8.03       15.93      5.72 o
   1  12   4       40.19       34.53      5.05 o
   2  12   4        0.01        3.38      2.23 o
   3  12   4       34.54       24.88      4.27 o
   4  12   4       23.66       23.58      4.15 o
   5  12   4        0.52       -0.79      1.56 o
   6  12   4       49.13       54.57      5.82 o
  -1  13   4       21.26       21.03      4.94 o
   0  13   4      130.19      106.11      9.34 o
   1  13   4       34.75       26.43      4.80 o
   2  13   4       37.13       26.05      4.62 o
   3  13   4       35.83       30.27      4.88 o
   4  13   4       24.58       18.76      3.92 o
  -4 -11   5       90.87      111.63     11.42 o
  -3 -11   5       43.31       55.90      8.18 o
  -2 -11   5        0.08        3.32      3.14 o
  -1 -11   5       32.43       41.52      7.49 o
   0 -11   5       99.27       89.83     11.48 o
   1 -11   5        4.94        6.77      4.89 o
   2 -11   5       20.15       27.57      7.02 o
  -5 -10   5       64.08       85.84      9.01 o
  -4 -10   5       10.81       14.41      4.11 o
  -3 -10   5        1.49        3.42      2.96 o
  -2 -10   5        5.29       13.62      4.44 o
  -1 -10   5       15.23       11.16      4.44 o
   0 -10   5       12.44       18.56      5.27 o
   1 -10   5       35.38       48.11      8.10 o
   2 -10   5       55.16       61.17      6.59 o
   3 -10   5        1.35        4.87      3.02 o
  -6  -9   5       13.93       23.84      4.16 o
  -5  -9   5        0.93        3.24      2.37 o
  -4  -9   5       83.06       88.86      9.03 o
  -3  -9   5       25.70       26.12      5.08 o
  -2  -9   5       22.40       16.29      4.28 o
  -1  -9   5       88.46       71.09      8.80 o
   0  -9   5        7.08        5.24      2.27 o
   1  -9   5       52.57       53.20      5.65 o
   2  -9   5       66.24       66.15     11.53 o
   3  -9   5        2.23        1.48      2.37 o
   4  -9   5        0.01       -0.28      2.37 o
   5  -9   5        2.18        8.24      3.50 o
  -8  -8   5        3.89        2.36      3.08 o
  -7  -8   5        6.52       11.13      3.84 o
  -6  -8   5       93.80       84.27      4.91 o
  -5  -8   5       39.25       42.59      3.87 o
  -4  -8   5       49.04       52.37      6.42 o
  -3  -8   5        5.63        2.74      2.43 o
  -2  -8   5        0.50        0.45      1.44 o
  -1  -8   5        0.31       -0.32      1.10 o
   0  -8   5       91.74       94.75      6.99 o
   1  -8   5      203.61      211.66     10.46 o
   2  -8   5        0.01        0.67      1.93 o
   3  -8   5       75.45       83.37      8.33 o
   4  -8   5        0.01        0.51      2.20 o
   5  -8   5       38.09       36.93     10.86 o
   6  -8   5        2.22        0.87      2.62 o
  -8  -7   5        0.95        1.10      2.90 o
  -7  -7   5       17.49       19.85      4.65 o
  -6  -7   5       15.78       16.31      2.53 o
  -5  -7   5        5.69        7.21      2.38 o
  -4  -7   5        0.11       -0.80      1.74 o
  -3  -7   5       16.24       13.32      2.08 o
  -2  -7   5        3.88        4.96      1.40 o
  -1  -7   5      515.76      483.10     12.22 o
   0  -7   5       69.21       69.71      5.63 o
   1  -7   5       42.47       40.28      2.76 o
   2  -7   5        6.69        6.12      1.42 o
   3  -7   5       82.97       76.04      6.68 o
   4  -7   5        9.01        6.76      2.60 o
   5  -7   5      169.82      171.20     16.04 o
   6  -7   5        7.26        0.75      3.25 o
   7  -7   5        5.97        1.50      4.64 o
  -9  -6   5        7.60        3.76      3.54 o
  -8  -6   5       35.37       38.93      6.62 o
  -7  -6   5      258.39      241.45     16.70 o
  -6  -6   5        3.58        5.55      1.60 o
  -5  -6   5      304.87      289.95     15.27 o
  -4  -6   5       53.56       51.02      5.55 o
  -3  -6   5        0.00        1.44      0.83 o
  -2  -6   5      576.29      542.99     13.71 o
  -1  -6   5       55.73       68.43      3.11 o
   0  -6   5        0.12        0.73      0.97 o
   1  -6   5      195.66      213.84      7.67 o
   2  -6   5        0.81        0.93      0.89 o
   3  -6   5      225.65      212.79     15.00 o
   4  -6   5        0.12        0.20      1.21 o
   5  -6   5        0.40        1.31      2.54 o
   6  -6   5       66.18       66.24      9.81 o
   7  -6   5        4.52        6.18      3.22 o
  -9  -5   5        7.55       14.92      4.86 o
  -8  -5   5       37.03       35.50      6.38 o
  -7  -5   5        4.42        2.73      2.65 o
  -6  -5   5        5.55        8.44      1.64 o
  -5  -5   5        4.42        7.18      1.21 o
  -4  -5   5      320.32      299.80     11.32 o
  -3  -5   5      138.08      118.34      3.45 o
  -2  -5   5      127.07      141.72      4.74 o
  -1  -5   5        2.51        2.65      0.70 o
   0  -5   5       49.30       53.56      4.23 o
   1  -5   5       97.36      112.87      4.80 o
   2  -5   5       67.35       77.66      4.21 o
   3  -5   5      513.82      526.67     16.34 o
   4  -5   5       46.03       49.87      3.60 o
   5  -5   5       11.34        7.18      2.58 o
   6  -5   5        2.62        0.67      2.11 o
   7  -5   5       94.34      109.39     12.28 o
   8  -5   5        3.85        0.14      3.67 o
  -9  -4   5      149.65      147.81     12.97 o
  -8  -4   5      148.97      129.57     11.42 o
  -6  -4   5        1.59        1.80      0.73 o
  -5  -4   5       41.72       40.12      2.48 o
  -4  -4   5      480.32      411.03     35.56 o
  -3  -4   5       71.62       80.27      2.61 o
  -2  -4   5       13.68       10.30      1.05 o
  -1  -4   5      126.57      110.69      3.94 o
   0  -4   5       10.20       12.36      1.23 o
   1  -4   5      200.91      188.52      5.43 o
   2  -4   5      209.69      218.82      7.81 o
   3  -4   5       11.10       10.08      2.35 o
   4  -4   5      382.72      365.51     12.28 o
   5  -4   5        4.83        2.75      1.96 o
   6  -4   5       13.78       12.53      3.16 o
   7  -4   5       99.25       89.09      7.97 o
   8  -4   5       13.78        5.45      4.30 o
  -9  -3   5       19.80       23.22      5.43 o
  -8  -3   5       42.81       45.97      2.89 o
  -7  -3   5      174.65      167.12      6.79 o
  -6  -3   5      190.49      184.90      5.92 o
  -5  -3   5      197.54      201.39      6.45 o
  -4  -3   5      489.08      466.29     13.30 o
  -3  -3   5      224.14      217.74      4.32 o
  -2  -3   5      928.95      929.51     21.08 o
  -1  -3   5      277.47      307.30      7.95 o
   0  -3   5      119.63      119.90      3.87 o
   1  -3   5     2338.11     2446.94     53.31 o
   2  -3   5       90.18       87.37      3.10 o
   3  -3   5        7.96       16.00      3.72 o
   4  -3   5       77.79       87.71      9.13 o
   5  -3   5      749.65      755.97     27.44 o
   6  -3   5      238.93      243.47     12.01 o
   7  -3   5        3.02        3.16      2.58 o
   8  -3   5        7.24        3.03      3.27 o
   9  -3   5        1.28        1.52      4.01 o
  -9  -2   5       35.68       32.66      7.59 o
  -8  -2   5        6.85        8.06      1.46 o
  -7  -2   5       81.33       87.48      9.38 o
  -6  -2   5      348.79      353.45     10.27 o
  -5  -2   5      152.17      157.97      5.40 o
  -4  -2   5      235.72      236.52      5.97 o
  -3  -2   5        1.23        2.89      0.60 o
  -2  -2   5       99.78      108.36      3.14 o
  -1  -2   5     1623.62     1734.04     34.13 o
   0  -2   5       56.23       51.98      2.59 o
   1  -2   5       27.08       19.13      1.57 o
   2  -2   5      148.16      129.18      7.66 o
   3  -2   5      413.67      400.36     32.79 o
   4  -2   5      195.37      173.24      6.84 o
   5  -2   5      132.30      123.61      4.78 o
   6  -2   5       21.14       25.74      3.81 o
   7  -2   5        1.29        1.03      2.04 o
   8  -2   5       72.01       59.17      8.78 o
   9  -2   5       67.47       75.55     10.63 o
 -10  -1   5        1.91        2.58      2.23 o
  -9  -1   5       10.09       14.54      2.08 o
  -8  -1   5      107.60      112.19      5.60 o
  -7  -1   5       36.01       37.03      3.12 o
  -6  -1   5      179.75      182.17      7.55 o
  -5  -1   5        0.42        0.64      0.44 o
  -4  -1   5      614.96      623.34     12.89 o
  -3  -1   5      290.15      292.19      6.67 o
  -2  -1   5      422.67      418.50      9.17 o
  -1  -1   5      639.71      613.65     12.93 o
   0  -1   5       13.20       12.05      1.34 o
   1  -1   5       11.11       13.17      1.38 o
   2  -1   5       15.47       19.98      1.74 o
   3  -1   5     1077.62     1069.46     45.37 o
   4  -1   5       89.86       92.52      4.66 o
   5  -1   5        3.45        4.92      1.86 o
   6  -1   5       92.06       97.20      4.66 o
   7  -1   5       17.04       18.41      3.40 o
   8  -1   5       67.71       73.05      9.60 o
   9  -1   5      144.55      156.60     15.38 o
 -10   0   5        1.70        3.78      2.43 o
  -9   0   5      115.63      115.04      5.98 o
  -8   0   5       57.10       62.00      4.25 o
  -7   0   5       35.12       32.20      3.46 o
  -6   0   5       75.89       70.79      2.74 o
  -5   0   5        1.65        1.65      0.89 o
  -4   0   5        5.84        5.93      0.82 o
  -3   0   5      306.72      323.58      7.85 o
  -2   0   5       40.59       40.24      1.96 o
  -1   0   5      117.89      112.24      3.78 o
   0   0   5       18.78       20.99      1.67 o
   1   0   5      334.49      322.21      8.62 o
   2   0   5      175.08      173.76      5.44 o
   3   0   5      119.37      115.83      4.23 o
   4   0   5      530.91      493.34     13.04 o
   5   0   5       35.25       42.11      3.45 o
   6   0   5       18.24       19.04      2.14 o
   7   0   5       78.57       89.00      4.75 o
   8   0   5        6.85        9.17      3.83 o
   9   0   5       33.22       48.37      8.15 o
 -10   1   5       29.97       25.24      4.43 o
  -9   1   5       86.98       85.93      6.65 o
  -8   1   5       45.27       54.60      6.20 o
  -7   1   5      236.64      228.98      9.44 o
  -6   1   5      266.20      280.43      7.46 o
  -5   1   5      258.34      282.51      7.40 o
  -4   1   5       79.64       72.89      2.71 o
  -3   1   5      999.52     1031.75     23.26 o
  -2   1   5     1176.83     1213.88     29.20 o
  -1   1   5       30.67       28.09      1.93 o
   0   1   5      222.72      246.30      6.87 o
   1   1   5     2078.41     2037.97     45.34 o
   2   1   5     1316.89     1465.75     33.20 o
   3   1   5       64.98       63.52      3.15 o
   4   1   5      477.19      539.05     13.97 o
   5   1   5       18.42       22.68      2.51 o
   6   1   5       90.74       90.40      5.08 o
   7   1   5      388.12      408.10     12.77 o
   8   1   5       19.74       15.28      3.15 o
   9   1   5       38.33       39.05      5.11 o
  10   1   5        6.67        4.71      4.42 o
  -9   2   5        0.31        0.66      1.35 o
  -8   2   5       84.99       86.97      7.85 o
  -7   2   5       80.63       86.98      5.30 o
  -6   2   5       45.33       51.78      2.83 o
  -5   2   5      516.41      527.02     12.75 o
  -4   2   5      255.01      262.19      7.02 o
  -3   2   5        0.08        3.38      0.87 o
  -2   2   5     1043.06     1160.19     30.07 o
  -1   2   5     1401.16     1559.42     34.95 o
   0   2   5       84.43       88.71      4.32 o
   1   2   5      109.05      166.97      6.59 o
   2   2   5      227.27      261.33      9.87 o
   3   2   5      270.29      283.57      8.09 o
   4   2   5      177.37      158.35      5.40 o
   5   2   5      145.28      155.04      6.24 o
   6   2   5      123.75      126.26      5.66 o
   7   2   5       51.04       54.40      5.12 o
   8   2   5       56.39       55.20      5.50 o
   9   2   5        1.51        0.41      2.61 o
  10   2   5       15.55       17.45      5.40 o
  -9   3   5       14.63       16.10      2.44 o
  -8   3   5        3.34        5.78      1.59 o
  -7   3   5      117.95      110.29     12.29 o
  -6   3   5       14.43       11.77      1.61 o
  -5   3   5       12.52       16.71      1.54 o
  -4   3   5       70.65       69.73      3.45 o
  -3   3   5        0.03        0.26      0.63 o
  -2   3   5       69.39       62.43      2.99 o
  -1   3   5       15.61       11.47      1.27 o
   0   3   5       27.63       30.52      2.11 o
   1   3   5      351.63      415.34     14.14 o
   2   3   5       67.76       64.96      5.12 o
   3   3   5      105.01      115.68      4.21 o
   4   3   5        0.91        2.98      0.95 o
   5   3   5        3.91        4.00      1.30 o
   6   3   5        1.61        2.67      1.30 o
   7   3   5      265.11      257.85     11.29 o
   8   3   5      155.71      187.04     13.42 o
   9   3   5        0.74       -2.42      2.42 o
  10   3   5        4.45        0.89      3.21 o
  -9   4   5        4.70        3.24      1.75 o
  -8   4   5        7.13        8.94      1.89 o
  -7   4   5        4.86       10.15      5.45 o
  -6   4   5       18.22       19.03      2.04 o
  -5   4   5      270.98      267.42      7.49 o
  -4   4   5       90.45      111.15      4.46 o
  -3   4   5      369.53      402.58     11.78 o
  -2   4   5       30.69       34.05      2.42 o
  -1   4   5        8.86        9.62      1.80 o
   0   4   5       39.13       31.41      2.11 o
   1   4   5      725.40      678.43     18.96 o
   2   4   5        0.62        1.93      1.31 o
   3   4   5       24.80       26.22      2.86 o
   4   4   5        0.19        0.63      0.79 o
   5   4   5      402.28      384.95     12.08 o
   6   4   5      208.42      199.09      7.45 o
   7   4   5       25.02       30.53      7.01 o
   8   4   5       21.43       28.15      5.31 o
   9   4   5       27.74       27.44      5.62 o
  10   4   5        8.24        7.35      4.08 o
  -9   5   5       37.71       43.71      4.97 o
  -8   5   5       24.53       21.97      2.66 o
  -7   5   5        8.15       12.24      3.58 o
  -6   5   5        0.42        0.21      0.92 o
  -5   5   5        1.59        1.18      0.97 o
  -4   5   5        8.64        7.61      1.56 o
  -3   5   5       92.91      106.15      5.24 o
  -2   5   5       57.94       39.06      4.00 o
  -1   5   5       77.02       69.24      7.98 o
   0   5   5       17.22       22.44      2.07 o
   1   5   5      572.78      586.25     16.68 o
   2   5   5        0.05        0.45      0.75 o
   3   5   5       39.00       42.73      2.76 o
   4   5   5      217.33      200.22      7.25 o
   5   5   5      274.93      286.82      9.56 o
   6   5   5      136.70      115.05      9.53 o
   7   5   5       49.41       47.02      6.47 o
   8   5   5       27.51       33.33      5.61 o
   9   5   5       66.98       76.51      9.01 o
  -8   6   5       13.84       20.29      2.71 o
  -7   6   5      325.68      301.98     10.57 o
  -6   6   5       18.48       17.94      2.31 o
  -5   6   5      305.11      298.43      9.78 o
  -4   6   5        5.97       10.66      1.92 o
  -3   6   5      123.73      118.05      5.83 o
  -2   6   5       20.83       13.03      2.09 o
  -1   6   5      117.68      128.44      6.03 o
   0   6   5      108.65      103.26      6.40 o
   1   6   5      300.89      272.76      8.90 o
   2   6   5      158.68      149.42      4.96 o
   3   6   5      235.62      239.81      7.11 o
   4   6   5       23.19       19.95      2.17 o
   5   6   5      351.74      327.58     10.52 o
   6   6   5        4.44        7.65      2.19 o
   7   6   5       88.28       88.43      8.80 o
   8   6   5        0.79        5.66      3.03 o
   9   6   5       11.72       11.47      3.84 o
  -8   7   5       25.17       25.45      5.79 o
  -7   7   5       26.89       24.98      2.88 o
  -6   7   5       12.59       14.74      2.79 o
  -5   7   5      174.68      172.14      6.63 o
  -4   7   5        0.40       -0.42      1.64 o
  -3   7   5      158.16      173.58      7.82 o
  -2   7   5      187.07      195.00      8.41 o
  -1   7   5       71.42       80.01      4.55 o
   0   7   5      104.29      104.43      6.87 o
   1   7   5      136.85      117.61      5.77 o
   2   7   5       71.74       72.58      3.18 o
   3   7   5      315.82      303.89      9.79 o
   4   7   5      263.06      258.42      8.68 o
   5   7   5       63.00       60.83      4.05 o
   6   7   5       19.75       16.83      3.79 o
   7   7   5        0.14        0.55      2.16 o
   8   7   5       85.78       87.89      8.84 o
   9   7   5       18.15       22.98      4.85 o
  -7   8   5       51.02       45.26      6.82 o
  -6   8   5        6.33        6.17      1.50 o
  -5   8   5       27.71       28.18      2.83 o
  -4   8   5       95.21       96.91      5.67 o
  -3   8   5      197.67      195.20      8.75 o
  -2   8   5       82.17       90.88      6.64 o
  -1   8   5       19.48       17.66      2.41 o
   0   8   5      187.40      195.95     13.97 o
   1   8   5       39.75       41.08      3.46 o
   2   8   5      173.91      166.30      6.06 o
   3   8   5       94.99       89.06      3.69 o
   4   8   5        9.81        9.29      3.00 o
   5   8   5      114.21       97.01      5.03 o
   6   8   5       64.94       60.64      6.67 o
   7   8   5       26.19       16.99      3.80 o
   8   8   5       25.23       28.55      4.76 o
   9   8   5       38.09       38.48      5.57 o
  -6   9   5        0.07        0.60      1.94 o
  -5   9   5        1.58        0.07      1.52 o
  -4   9   5      363.27      352.70     14.24 o
  -3   9   5        5.62        5.52      1.84 o
  -2   9   5        1.24        2.26      1.48 o
  -1   9   5       17.75       19.33      2.66 o
   0   9   5        3.24        4.93      1.53 o
   1   9   5       13.23       14.54      1.69 o
   2   9   5       44.05       44.44      2.86 o
   3   9   5       18.19       15.48      1.79 o
   4   9   5       16.67       15.53      2.16 o
   5   9   5        0.64        3.90      2.12 o
   6   9   5       51.28       44.83      5.49 o
   7   9   5       18.04       14.66      3.38 o
   8   9   5        0.18       -0.09      2.01 o
  -5  10   5       19.29       16.59      3.34 o
  -4  10   5        5.65        5.50      2.06 o
  -3  10   5        1.41        0.44      1.51 o
  -2  10   5        0.01        0.21      1.83 o
  -1  10   5       66.75       65.73      4.98 o
   0  10   5      186.07      159.97     12.01 o
   1  10   5       28.88       18.56      3.09 o
   2  10   5        1.21       -0.50      3.05 o
   3  10   5        0.00        3.29      1.36 o
   4  10   5       72.50       52.69      5.92 o
   5  10   5       31.13       24.10      3.92 o
   6  10   5        5.61        4.10      2.20 o
   7  10   5        0.92        0.63      1.79 o
  -4  11   5       11.70       18.35      3.25 o
  -3  11   5       18.59       19.12      6.38 o
  -2  11   5       51.53       46.06      4.45 o
  -1  11   5       30.29       30.43      3.54 o
   0  11   5       17.23       18.74      2.69 o
   1  11   5        0.98        2.30      1.53 o
   2  11   5        8.38        6.46      1.76 o
   3  11   5        3.69        0.66      1.75 o
   4  11   5        0.06        2.74      2.01 o
   5  11   5       21.31       22.37      4.03 o
   6  11   5        0.20        0.00      1.96 o
   7  11   5       23.94       19.19      3.56 o
  -3  12   5      100.35      113.55     24.73 o
  -2  12   5       16.40       18.13      3.11 o
  -1  12   5       39.82       43.61      4.42 o
   0  12   5       18.97       15.11      4.65 o
   1  12   5        6.51       12.02      3.37 o
   2  12   5        8.21       10.71      3.16 o
   3  12   5        1.73        3.90      2.48 o
   4  12   5       28.11       25.96      4.38 o
   5  12   5       22.70       28.62      4.54 o
  -1  13   5        7.79       11.17      2.75 o
   0  13   5       23.88       27.39      5.20 o
   1  13   5       48.87       41.12      5.94 o
   2  13   5        0.39        1.69      2.23 o
   3  13   5        5.83        0.99      2.22 o
  -3 -11   6      155.40      218.04     16.19 o
  -2 -11   6       91.52       90.27     11.49 o
  -1 -11   6      106.98      102.69     12.45 o
   0 -11   6       82.38       94.07     12.32 o
  -5 -10   6        7.02        9.79      3.92 o
  -4 -10   6       10.65       15.53      4.70 o
  -3 -10   6       43.18       52.39      8.04 o
  -2 -10   6      194.36      190.15     14.76 o
  -1 -10   6      273.06      278.71     19.29 o
   0 -10   6       53.58       65.51      9.66 o
   1 -10   6        0.88       -0.37      3.27 o
   2 -10   6       20.37       25.35      6.72 o
   3 -10   6        7.54        5.29      4.79 o
  -5  -9   6      120.37      159.92     11.52 o
  -4  -9   6       15.64       17.56      4.50 o
  -3  -9   6      253.45      278.41     17.87 o
  -2  -9   6       46.28       50.33      7.56 o
  -1  -9   6       91.64      106.41     11.78 o
   0  -9   6       58.16       78.34     10.25 o
   1  -9   6       56.74       58.00      6.23 o
   2  -9   6        2.37        4.11      2.55 o
   3  -9   6        2.01        4.56      2.98 o
   4  -9   6       18.15       22.79      4.71 o
  -7  -8   6        3.29        4.55      3.18 o
  -6  -8   6       50.32       56.35      4.65 o
  -5  -8   6        0.57        5.66      2.74 o
  -4  -8   6       37.92       29.06      5.17 o
  -3  -8   6      611.44      598.32     31.43 o
  -2  -8   6       35.60       30.55      5.73 o
  -1  -8   6        9.28       10.79      2.67 o
   0  -8   6      158.33      150.61      8.49 o
   1  -8   6      241.38      251.85     12.27 o
   2  -8   6       89.98       95.91      8.00 o
   3  -8   6       64.96       64.14      7.58 o
   4  -8   6        0.21       -0.16      2.25 o
   5  -8   6       57.85       50.57     10.62 o
  -8  -7   6        7.94        9.88      4.20 o
  -7  -7   6      169.06      183.48     13.90 o
  -6  -7   6       16.66       17.09      3.15 o
  -5  -7   6      296.85      326.66     17.97 o
  -4  -7   6      260.46      249.38     15.25 o
  -3  -7   6      983.67      950.61     46.06 o
  -2  -7   6      132.30      123.64      5.40 o
  -1  -7   6        6.95        3.58      1.89 o
   0  -7   6        3.18        7.30      2.21 o
   1  -7   6       53.11       45.21      3.22 o
   2  -7   6       54.32       40.59      4.93 o
   3  -7   6      249.34      241.07     12.28 o
   4  -7   6       10.89       11.64      3.43 o
   5  -7   6       98.33       90.27      8.39 o
   6  -7   6       32.78       22.00      4.77 o
  -8  -6   6       85.30      102.48     11.47 o
  -7  -6   6       43.84       50.37      7.34 o
  -6  -6   6       16.78       17.85      3.10 o
  -5  -6   6     1175.94     1064.58     49.20 o
  -4  -6   6       82.71       89.47      7.46 o
  -3  -6   6      292.06      232.25      9.54 o
  -2  -6   6      237.19      207.33      6.28 o
  -1  -6   6      138.24      140.68      5.75 o
   0  -6   6      584.27      520.33     19.68 o
   1  -6   6      193.43      183.88      7.16 o
   2  -6   6        4.26        3.49      1.37 o
   3  -6   6      163.01      164.77      7.07 o
   4  -6   6        0.78        4.04      2.61 o
   5  -6   6       27.17       29.74     15.43 o
   6  -6   6        2.65        3.81      2.92 o
   7  -6   6        0.57        1.94      2.88 o
  -9  -5   6        1.22        1.48      3.01 o
  -8  -5   6       64.34       71.02      9.33 o
  -6  -5   6        1.19        2.34      1.52 o
  -5  -5   6      324.62      305.69     11.85 o
  -4  -5   6       11.48       16.66      1.64 o
  -3  -5   6        1.16        1.26      0.79 o
  -2  -5   6       20.40       16.68      1.57 o
  -1  -5   6      188.67      193.03      5.81 o
   0  -5   6      374.79      393.32     11.31 o
   1  -5   6      168.96      190.20      9.29 o
   2  -5   6       15.65        9.76      1.70 o
   3  -5   6       72.51       77.79      4.61 o
   4  -5   6       55.08       57.06      6.04 o
   5  -5   6       73.03       60.88      6.51 o
   6  -5   6       98.66      103.18      8.83 o
   7  -5   6       36.08       23.85      4.83 o
  -9  -4   6        4.67        3.37      3.47 o
  -7  -4   6      476.62      476.16     16.45 o
  -6  -4   6      353.23      348.75     12.89 o
  -5  -4   6        0.72        0.55      0.83 o
  -4  -4   6        0.67        2.76      0.81 o
  -3  -4   6       51.63       51.74      2.48 o
  -2  -4   6      235.62      248.58      6.92 o
  -1  -4   6      299.99      292.82      7.93 o
   0  -4   6      228.70      244.65      6.91 o
   1  -4   6       87.04       84.92      3.91 o
   2  -4   6       26.64       28.65      1.72 o
   3  -4   6       13.59       14.62      2.11 o
   4  -4   6       16.00       13.70      3.03 o
   5  -4   6        9.40        8.96      2.73 o
   6  -4   6       15.05       21.03      6.18 o
   7  -4   6        9.02       14.58      3.80 o
   8  -4   6       72.03       76.65     10.92 o
  -9  -3   6       48.08       38.86      7.13 o
  -8  -3   6        3.31        2.84      1.94 o
  -7  -3   6       70.82       65.13      3.83 o
  -6  -3   6      203.88      206.11      8.50 o
  -5  -3   6       16.74       14.34      1.67 o
  -4  -3   6        0.99        2.01      0.82 o
  -3  -3   6       72.02       73.26      2.87 o
  -2  -3   6      957.76      960.37     35.17 o
  -1  -3   6      391.17      411.32     10.46 o
   0  -3   6       31.34       37.35      2.30 o
   1  -3   6      129.79      132.03      5.01 o
   2  -3   6      157.00      144.80      4.66 o
   3  -3   6       24.06       27.71      1.70 o
   4  -3   6       15.93       19.87      3.29 o
   5  -3   6       39.56       30.95      4.43 o
   6  -3   6        2.11        2.36      2.75 o
   7  -3   6       18.44       21.17      4.25 o
   8  -3   6       35.54       45.71      8.44 o
  -9  -2   6       26.93       25.96      2.81 o
  -8  -2   6      155.50      155.57      6.96 o
  -7  -2   6       19.28       19.79      2.29 o
  -6  -2   6       67.41       68.28      7.56 o
  -5  -2   6        0.75        0.69      0.51 o
  -4  -2   6       19.59       19.61      1.77 o
  -3  -2   6      234.51      270.20      7.26 o
  -2  -2   6     1424.95     1438.88     40.87 o
  -1  -2   6       78.64       69.49      2.94 o
   0  -2   6        2.59        1.66      0.77 o
   1  -2   6       23.32       21.71      1.74 o
   2  -2   6      487.90      526.19     19.54 o
   3  -2   6        1.57        0.74      0.97 o
   4  -2   6      134.36      142.14      8.13 o
   5  -2   6       38.46       42.21      2.60 o
   6  -2   6      147.87      135.87      8.86 o
   7  -2   6        1.34        2.49      2.29 o
   8  -2   6       14.39       15.52      5.29 o
   9  -2   6       84.62       74.37     11.02 o
  -9  -1   6       12.98       11.77      1.93 o
  -8  -1   6       39.61       43.46      3.62 o
  -7  -1   6        0.49        0.29      1.08 o
  -6  -1   6       21.66       27.20      1.67 o
  -5  -1   6        0.21        1.04      0.86 o
  -4  -1   6      553.51      566.19     13.51 o
  -3  -1   6      604.70      555.36     13.33 o
  -2  -1   6      421.40      436.38     11.09 o
  -1  -1   6      104.99       88.86      3.34 o
   0  -1   6        0.05        1.37      0.89 o
   1  -1   6        0.61        0.48      0.81 o
   2  -1   6      258.34      283.75     11.87 o
   3  -1   6       86.88       85.19      4.58 o
   4  -1   6       86.99      102.27      6.76 o
   5  -1   6      271.80      275.65     13.61 o
   6  -1   6      680.73      629.16     23.98 o
   7  -1   6       85.26       88.71      8.63 o
   8  -1   6        1.37        1.61      3.12 o
   9  -1   6        5.72        8.14      4.71 o
  -9   0   6       14.11       14.34      2.18 o
  -8   0   6       97.46       96.44      5.54 o
  -7   0   6        0.78        0.85      1.67 o
  -6   0   6        6.50        5.73      1.05 o
  -5   0   6       22.41       21.21      1.57 o
  -4   0   6      932.01      946.40     21.66 o
  -3   0   6       12.39       13.87      1.36 o
  -2   0   6        2.70        4.29      0.85 o
  -1   0   6       54.64       54.51      3.90 o
   0   0   6      216.53      192.94      6.86 o
   1   0   6      100.02      101.92      4.54 o
   2   0   6       16.84       29.18      3.32 o
   3   0   6       10.75        7.66      1.49 o
   4   0   6      994.15      972.53     44.28 o
   5   0   6      122.76      116.59      7.05 o
   6   0   6        0.79       -0.46      1.53 o
   7   0   6       86.75       76.43      9.64 o
   8   0   6       15.40       12.28      4.43 o
   9   0   6        0.80       -0.49      3.19 o
  -9   1   6       49.03       41.37      3.55 o
  -8   1   6       77.39       77.81      9.46 o
  -7   1   6       89.51       98.73      5.71 o
  -6   1   6       10.35       14.54      1.61 o
  -5   1   6      534.36      572.06     14.54 o
  -4   1   6      286.33      267.51      7.26 o
  -3   1   6       85.69       85.80      3.22 o
  -2   1   6        1.12       -0.63      0.64 o
  -1   1   6       34.91       37.24      2.74 o
   0   1   6     2065.59     2438.53     61.39 o
   1   1   6       58.68       65.45      3.43 o
   2   1   6      207.69      241.80      9.39 o
   3   1   6      239.18      275.74      8.23 o
   4   1   6      657.91      634.89     23.62 o
   5   1   6      139.50      154.78      8.20 o
   6   1   6      107.15      116.00      7.57 o
   7   1   6       57.58       59.26      5.77 o
   8   1   6      162.95      156.57     12.99 o
   9   1   6       11.19        2.61      3.94 o
  -9   2   6       47.49       54.53      4.20 o
  -8   2   6        6.83        9.46      4.03 o
  -7   2   6        0.30        0.38      1.33 o
  -6   2   6      108.03      114.11      4.99 o
  -5   2   6        9.84       13.03      1.53 o
  -4   2   6      511.72      524.67     12.86 o
  -3   2   6      173.89      199.09      6.70 o
  -2   2   6       10.49        7.12      1.20 o
  -1   2   6      107.42      144.49      8.20 o
   0   2   6        7.75        9.20      1.31 o
   1   2   6        2.30        1.09      0.75 o
   2   2   6     1181.30     1253.19     33.70 o
   3   2   6      354.62      348.58      9.86 o
   4   2   6     1016.19     1057.79     29.16 o
   5   2   6      104.48      100.86      5.24 o
   6   2   6       70.79       65.86      7.16 o
   7   2   6       13.56       14.76      2.99 o
   8   2   6        3.78        0.79      3.03 o
   9   2   6       42.51       39.20      7.47 o
  -9   3   6       45.89       51.32      5.09 o
  -8   3   6        0.69        0.37      1.49 o
  -7   3   6        1.97        1.17      1.43 o
  -6   3   6      136.43      123.76      4.98 o
  -5   3   6       15.36       16.94      1.64 o
  -4   3   6        8.98       11.18      1.36 o
  -3   3   6       28.98       38.78      2.69 o
  -2   3   6        5.76       12.29      2.15 o
  -1   3   6      387.55      472.03     13.85 o
   0   3   6      746.21      763.79     21.17 o
   1   3   6       33.34       36.61      2.98 o
   2   3   6     1246.64     1265.16     33.95 o
   3   3   6       23.33       19.31      2.57 o
   4   3   6      179.97      180.05      7.14 o
   5   3   6       15.83       21.57      2.65 o
   6   3   6       61.38       61.67      7.91 o
   7   3   6      107.65      113.68      6.94 o
   8   3   6      214.49      218.32     15.50 o
   9   3   6       32.01       32.00      6.42 o
  -9   4   6       14.91       18.47      3.17 o
  -8   4   6        0.27        2.41      2.82 o
  -7   4   6       26.93       24.55      3.18 o
  -6   4   6       73.04       73.50      4.62 o
  -5   4   6       21.94       22.03      2.16 o
  -4   4   6       28.21       34.67      3.05 o
  -3   4   6      218.94      212.46      8.68 o
  -2   4   6       61.25       55.18      3.89 o
  -1   4   6        3.28        1.77      1.06 o
   0   4   6     1661.45     1712.18     54.56 o
   1   4   6      119.89      127.33      5.37 o
   2   4   6      130.85      131.25      7.51 o
   3   4   6       29.60       34.05      2.49 o
   4   4   6      443.36      452.05     14.07 o
   5   4   6      179.79      177.97      7.18 o
   6   4   6        0.24        1.56      1.70 o
   7   4   6        4.09        2.56      2.92 o
   8   4   6      708.63      744.18     38.62 o
   9   4   6       34.17       29.62      6.34 o
  -8   5   6       14.84       12.20      2.81 o
  -7   5   6        0.30        0.59      1.44 o
  -6   5   6        3.73        5.63      1.42 o
  -5   5   6        2.01        1.00      1.23 o
  -4   5   6      130.67      128.44      6.20 o
  -3   5   6      233.93      252.51     10.07 o
  -2   5   6      952.49      979.46     32.18 o
  -1   5   6       75.46       81.39      4.61 o
   0   5   6      386.70      329.64     12.62 o
   1   5   6      209.85      215.22      9.21 o
   2   5   6       15.24       27.77      2.68 o
   3   5   6        5.14        5.29      1.21 o
   4   5   6      174.79      168.88      6.83 o
   5   5   6       79.75       93.82      7.82 o
   6   5   6      977.26      990.79     33.63 o
   7   5   6      356.00      370.25     21.62 o
   8   5   6      101.35      104.29     10.86 o
   9   5   6        1.26        1.51      3.09 o
  -8   6   6       66.11       76.49      5.64 o
  -7   6   6       22.40       23.10      3.24 o
  -6   6   6        0.37        0.35      1.13 o
  -5   6   6      521.92      507.60     15.01 o
  -4   6   6       68.25       52.23      7.57 o
  -3   6   6      124.73      128.21      6.29 o
  -2   6   6      483.33      518.11     18.37 o
  -1   6   6       41.31       41.32      7.43 o
   0   6   6      857.91      798.82     68.02 o
   1   6   6      228.85      216.34      9.22 o
   2   6   6     3628.43     3722.12    127.89 o
   3   6   6     1321.48     1352.81     36.26 o
   4   6   6        7.23       11.04      1.91 o
   5   6   6       10.41       14.66      2.52 o
   6   6   6      219.86      191.71      8.90 o
   7   6   6      237.40      230.68     15.17 o
   8   6   6        0.41        0.89      2.76 o
   9   6   6       27.55       31.63      6.10 o
  -7   7   6        3.89        6.72      3.84 o
  -6   7   6        1.38        0.78      1.19 o
  -5   7   6       64.95       65.09      4.17 o
  -4   7   6       25.05       32.61      3.48 o
  -3   7   6        1.66        2.69      1.43 o
  -2   7   6      274.88      275.13     11.08 o
  -1   7   6     2080.69     2086.57     65.88 o
   0   7   6      275.95      278.46     11.16 o
   1   7   6       20.29       20.71      2.68 o
   2   7   6       33.98       33.18      2.65 o
   3   7   6        5.37        3.57      1.29 o
   4   7   6        1.70        2.46      1.35 o
   5   7   6      922.52      870.37     29.43 o
   6   7   6      720.08      659.01     33.52 o
   7   7   6      167.81      159.35     11.74 o
   8   7   6       94.62      111.17     10.87 o
   9   7   6       11.31       16.36      4.66 o
  -7   8   6        0.24        4.42      3.22 o
  -6   8   6       37.17       33.40      3.25 o
  -5   8   6        9.37        8.63      2.25 o
  -4   8   6      372.67      394.87     15.30 o
  -3   8   6      822.88      783.09     36.00 o
  -2   8   6      524.43      521.57     18.90 o
  -1   8   6      126.70      124.81      6.99 o
   0   8   6      818.00      824.81     27.92 o
   1   8   6      387.48      344.19     13.28 o
   2   8   6        9.83       10.31      1.60 o
   3   8   6      307.13      289.73     11.58 o
   4   8   6      583.74      531.13     19.00 o
   5   8   6      633.99      638.24     36.87 o
   6   8   6       16.49       21.94      4.50 o
   7   8   6        4.37        6.35      3.03 o
   8   8   6        6.35        6.07      3.09 o
  -6   9   6      246.51      267.79     12.17 o
  -5   9   6       51.47       46.41      4.97 o
  -4   9   6      178.04      189.73      9.13 o
  -3   9   6      218.80      235.17     10.65 o
  -2   9   6       19.22       19.09      2.82 o
  -1   9   6       22.75       25.13      3.08 o
   0   9   6       52.16       43.64      3.92 o
   1   9   6      373.37      382.87     12.06 o
   2   9   6       15.49       11.29      1.69 o
   3   9   6      536.94      537.29     19.15 o
   4   9   6      332.67      318.58     12.39 o
   5   9   6      283.70      315.99     18.02 o
   6   9   6        5.44        5.80      2.75 o
   7   9   6        0.00        2.09      2.44 o
   8   9   6        3.24        4.35      2.77 o
  -5  10   6      302.32      295.86     13.14 o
  -4  10   6       54.08       51.58      4.95 o
  -3  10   6        0.81        0.49      1.58 o
  -2  10   6       34.18       33.66      3.74 o
  -1  10   6      138.26      131.82      7.01 o
   0  10   6       15.29       12.15      2.62 o
   1  10   6      330.20      336.72     13.27 o
   2  10   6       60.80       51.04      4.21 o
   3  10   6      478.86      479.80     20.20 o
   4  10   6       35.45       28.91      4.63 o
   5  10   6       48.03       55.54      6.46 o
   6  10   6        1.19        8.00      2.85 o
   7  10   6        7.78        6.59      2.89 o
  -4  11   6        7.50        8.63      2.55 o
  -3  11   6        3.43        5.35      2.10 o
  -2  11   6        0.16        1.26      1.69 o
  -1  11   6      286.24      322.44     13.32 o
   0  11   6        0.43        0.49      1.49 o
   1  11   6      178.06      178.51      8.47 o
   2  11   6       16.34       15.00      2.52 o
   3  11   6      206.24      192.13     12.47 o
   4  11   6       14.63       17.27      3.69 o
   5  11   6       17.40       21.78      4.18 o
   6  11   6        1.60        0.69      2.15 o
  -3  12   6        5.02        5.81      2.43 o
  -2  12   6       12.53       13.51      2.78 o
  -1  12   6      164.67      167.21     16.97 o
   0  12   6        3.50        3.97      1.94 o
   1  12   6      269.54      258.85     16.16 o
   2  12   6       36.17       27.47      4.80 o
   3  12   6      113.78      120.53      9.36 o
   4  12   6        4.74        4.89      2.52 o
   5  12   6        0.33        2.89      2.52 o
   0  13   6       54.51       74.18      8.59 o
   1  13   6       78.51       83.89      8.80 o
   2  13   6        4.00        7.51      3.23 o
   3  13   6       22.18       22.73      4.63 o
  -4 -10   7      119.33      141.06     13.81 o
  -3 -10   7        7.50       13.12      5.00 o
  -2 -10   7        0.64        6.42      4.03 o
  -1 -10   7        9.24        9.82      4.64 o
   0 -10   7       93.76      119.79     14.18 o
   1 -10   7        0.19       -0.06      3.85 o
  -5  -9   7        1.60        1.40      2.92 o
  -4  -9   7        5.17        6.92      3.77 o
  -3  -9   7        0.25        2.45      3.37 o
  -2  -9   7        7.56        1.79      3.40 o
  -1  -9   7       39.32       36.64      7.29 o
   0  -9   7       96.50      107.98     12.96 o
   1  -9   7       17.15        4.94      3.83 o
   2  -9   7        7.40        6.97      3.11 o
   3  -9   7      118.66      138.75     11.11 o
  -6  -8   7        4.22        4.81      2.10 o
  -5  -8   7        1.58        3.63      2.82 o
  -4  -8   7       22.31       23.54      5.14 o
  -3  -8   7        0.20       -0.59      2.45 o
  -2  -8   7      106.40       93.75     10.84 o
  -1  -8   7      134.33      112.98     12.29 o
   0  -8   7       13.52       12.95      3.38 o
   1  -8   7       12.60       11.25      3.17 o
   2  -8   7        6.57        5.64      2.88 o
   3  -8   7        1.53        4.22      4.70 o
   4  -8   7       89.74      114.86     10.09 o
  -7  -7   7        3.04        2.88      2.84 o
  -6  -7   7       79.73       84.59      7.05 o
  -5  -7   7       39.18       37.89      5.61 o
  -4  -7   7       66.83       60.41      7.69 o
  -3  -7   7       10.46        8.65      3.33 o
  -2  -7   7       41.44       37.90      6.50 o
  -1  -7   7      248.25      207.73     15.64 o
   0  -7   7        8.53        8.62      2.57 o
   1  -7   7      292.73      259.52     12.67 o
   2  -7   7        0.90        0.05      2.02 o
   3  -7   7       97.38       99.39      8.61 o
   4  -7   7      105.14       99.79      9.01 o
   5  -7   7        1.92        0.56      2.77 o
  -8  -6   7        4.57        9.87      4.31 o
  -6  -6   7        2.51        7.42      2.61 o
  -5  -6   7      358.34      311.87     17.66 o
  -4  -6   7      156.49      136.01     10.36 o
  -3  -6   7       67.42       57.92      6.45 o
  -2  -6   7        2.47        3.63      1.27 o
  -1  -6   7      258.97      228.26     10.69 o
   0  -6   7       12.97       15.59      2.98 o
   1  -6   7        4.03        3.49      1.41 o
   2  -6   7       39.46       36.91      3.38 o
   3  -6   7        9.01        4.61      2.55 o
   4  -6   7        1.00       -0.30      2.13 o
   5  -6   7       86.94       99.92      9.09 o
   6  -6   7       11.90       14.50      4.38 o
  -7  -5   7       13.06       13.41      2.23 o
  -6  -5   7       78.63       68.04      4.60 o
  -5  -5   7       50.75       37.84      3.79 o
  -4  -5   7        0.01        1.17      1.43 o
  -3  -5   7       12.38       16.19      3.60 o
  -2  -5   7       72.86       63.23      3.31 o
  -1  -5   7       22.21       27.91      2.22 o
   0  -5   7        0.39        0.48      0.89 o
   1  -5   7        8.07        7.73      2.06 o
   2  -5   7       29.40       27.62      2.87 o
   3  -5   7      160.33      153.81      9.15 o
   4  -5   7        0.31       -1.39      1.84 o
   5  -5   7       20.37       19.00      4.07 o
   6  -5   7        0.41        1.28      3.21 o
   7  -5   7        4.93        2.90      3.22 o
  -7  -4   7       21.34       16.44      3.18 o
  -6  -4   7       60.53       65.27      4.51 o
  -5  -4   7        6.18        2.58      1.50 o
  -4  -4   7       60.66       53.94      2.94 o
  -3  -4   7       72.33       69.99      3.87 o
  -2  -4   7       87.77       89.20      3.65 o
  -1  -4   7       33.33       33.40      2.37 o
   0  -4   7       14.69       16.50      2.51 o
   1  -4   7       73.78       70.93      4.40 o
   2  -4   7       26.71       29.66      2.04 o
   3  -4   7      215.13      223.70     15.99 o
   4  -4   7       11.19       15.95      3.45 o
   5  -4   7        0.49       -1.00      1.92 o
   6  -4   7        1.04        1.03      2.30 o
   7  -4   7        0.15       -1.17      2.70 o
  -8  -3   7       19.29       26.13      2.65 o
  -7  -3   7       24.18       24.81      2.70 o
  -6  -3   7       60.23       64.41      5.62 o
  -5  -3   7       10.79        7.81      1.90 o
  -4  -3   7      238.84      236.13      6.61 o
  -3  -3   7       22.12       21.48      1.84 o
  -2  -3   7       37.88       37.38      2.49 o
  -1  -3   7      108.61       91.95      3.67 o
   0  -3   7       10.69       11.95      1.49 o
   1  -3   7      938.01      930.99     25.30 o
   2  -3   7       12.93       14.74      1.74 o
   3  -3   7        1.84        2.26      1.01 o
   4  -3   7       66.86       74.74      3.51 o
   5  -3   7       46.31       61.48      6.43 o
   6  -3   7        0.82        0.95      2.34 o
   7  -3   7       14.91       13.47      3.94 o
   8  -3   7       29.91       37.05      8.28 o
  -9  -2   7      120.07      132.49      7.86 o
  -8  -2   7      302.53      282.49     11.23 o
  -7  -2   7        0.10        0.39      1.21 o
  -6  -2   7      181.26      171.45      7.81 o
  -5  -2   7       32.01       31.41      1.95 o
  -4  -2   7       11.26       11.35      1.29 o
  -3  -2   7        5.91        8.88      1.29 o
  -2  -2   7       62.07       59.10      3.18 o
  -1  -2   7      797.60      759.37     18.15 o
   0  -2   7      221.65      234.09      8.46 o
   1  -2   7        0.29       -0.06      0.84 o
   2  -2   7        0.31       -0.21      2.30 o
   3  -2   7      171.92      176.61     11.66 o
   4  -2   7       35.40       36.24      8.79 o
   5  -2   7      115.93      110.20      8.42 o
   6  -2   7       13.22       12.26      3.39 o
   7  -2   7       13.94        9.53      3.30 o
   8  -2   7       33.45       46.18      8.60 o
  -9  -1   7        0.00        1.59      1.69 o
  -8  -1   7       27.75       31.92      3.25 o
  -7  -1   7       62.73       66.55      4.46 o
  -6  -1   7        0.59        0.80      1.25 o
  -5  -1   7      796.46      837.59     19.51 o
  -4  -1   7       25.05       26.26      1.87 o
  -3  -1   7      351.33      343.70     11.45 o
  -2  -1   7      465.89      468.99     11.93 o
  -1  -1   7      192.03      213.13      6.43 o
   0  -1   7       24.65       21.81      2.54 o
   1  -1   7       72.67       76.44      5.79 o
   2  -1   7      282.86      268.15     19.43 o
   3  -1   7        9.61       14.75      2.88 o
   4  -1   7        7.00       10.79      2.55 o
   5  -1   7      188.85      198.69     10.44 o
   6  -1   7      212.18      219.52     11.44 o
   7  -1   7      127.90      119.16     10.54 o
   8  -1   7        3.55        6.84      4.50 o
  -9   0   7       12.70        9.75      2.58 o
  -8   0   7        0.09        1.55      3.94 o
  -7   0   7        0.00        2.74      1.46 o
  -6   0   7       25.03       29.38      5.55 o
  -5   0   7       14.16       12.67      1.38 o
  -4   0   7      178.41      177.56      5.45 o
  -3   0   7      405.44      420.96     11.34 o
  -2   0   7       68.73       75.97      3.31 o
  -1   0   7      452.55      454.36     24.05 o
   0   0   7       16.87       26.57      4.79 o
   1   0   7      579.12      580.50     25.12 o
   2   0   7       84.30       90.48     10.31 o
   3   0   7      138.79      130.29      7.38 o
   4   0   7        0.00       -1.32      1.32 o
   5   0   7       39.65       39.87      4.73 o
   6   0   7       12.78       17.55      3.49 o
   7   0   7       14.49       16.22      3.43 o
   8   0   7       25.05       33.93      7.42 o
   9   0   7       71.57       80.68     11.23 o
  -9   1   7       94.21       88.66      7.05 o
  -8   1   7      198.92      199.89      9.56 o
  -7   1   7      721.51      758.92     26.02 o
  -6   1   7        3.16        3.56      1.07 o
  -5   1   7       10.80       11.98      1.65 o
  -4   1   7      108.64      108.05      3.93 o
  -3   1   7       78.38       82.00      3.41 o
  -2   1   7        3.97        9.75      2.10 o
  -1   1   7        0.27        0.47      0.85 o
   0   1   7        0.01        0.50      0.91 o
   1   1   7       47.25       50.10      4.55 o
   2   1   7      101.22      112.47      6.52 o
   3   1   7       65.82       69.20      8.09 o
   4   1   7      152.57      194.99      9.69 o
   5   1   7       88.11       87.51      6.91 o
   6   1   7       62.88       63.06      8.13 o
   7   1   7        0.17       -1.03      2.01 o
   8   1   7        0.14        0.16      3.36 o
   9   1   7       85.74       86.19     11.43 o
  -9   2   7       55.57       56.62      6.44 o
  -8   2   7        2.45        3.44      3.55 o
  -7   2   7        1.60        5.46      1.82 o
  -6   2   7       28.89       24.74      3.95 o
  -5   2   7        8.63       20.68      8.22 o
  -4   2   7      129.81      124.59      4.38 o
  -3   2   7      293.11      320.72     12.42 o
  -2   2   7        8.60       21.43      2.95 o
  -1   2   7       43.57       47.11      5.02 o
   0   2   7        1.06        1.46      1.18 o
   1   2   7      331.83      374.67     14.75 o
   2   2   7       67.78       73.94      5.79 o
   3   2   7       98.10      102.27      6.24 o
   4   2   7        1.64        0.85      1.88 o
   5   2   7        3.04        2.55      1.81 o
   6   2   7        6.24        2.67      2.11 o
   7   2   7      143.03      141.43     14.19 o
   8   2   7        0.09       -0.85      2.98 o
   9   2   7       61.19       62.14      9.52 o
  -9   3   7       49.51       55.81      6.71 o
  -8   3   7        0.25        0.62      1.60 o
  -7   3   7        8.83        9.03      2.19 o
  -6   3   7      122.07      131.48      5.29 o
  -5   3   7      195.52      200.85      7.08 o
  -4   3   7        0.05        0.42      0.81 o
  -3   3   7        2.25        2.16      1.05 o
  -2   3   7        9.73        8.72      2.25 o
  -1   3   7      201.56      223.44      9.57 o
   0   3   7       31.90       23.72      2.93 o
   1   3   7      110.95       90.08      5.50 o
   2   3   7        0.58        1.35      1.30 o
   3   3   7       52.21       66.89      8.73 o
   4   3   7        5.24        2.81      1.55 o
   5   3   7      171.15      157.97     11.06 o
   6   3   7       12.10       11.62      2.71 o
   7   3   7      136.03      141.12      8.38 o
   8   3   7       74.63       75.31     10.07 o
   9   3   7        0.74        2.03      3.46 o
  -8   4   7        1.98        0.67      1.59 o
  -7   4   7       33.37       27.87      3.60 o
  -6   4   7       71.45       67.66      3.88 o
  -5   4   7       42.06       35.48      2.82 o
  -4   4   7       29.94       24.52      2.64 o
  -3   4   7       21.46       20.35      2.76 o
  -2   4   7      176.74      159.24      7.35 o
  -1   4   7      182.66      186.68      8.38 o
   0   4   7        1.61        5.24      1.62 o
   1   4   7      185.25      204.06      9.27 o
   2   4   7       32.47       39.66      4.01 o
   3   4   7       56.04       61.02      5.25 o
   4   4   7        5.19        6.31      2.75 o
   5   4   7       45.40       37.54      4.39 o
   6   4   7      110.93      100.41     13.27 o
   7   4   7        0.20       -0.74      2.75 o
   8   4   7      147.97      147.63     12.65 o
   9   4   7      311.78      287.55     19.73 o
  -8   5   7       28.67       30.46      3.88 o
  -7   5   7      107.45      106.10      6.75 o
  -6   5   7        7.84        9.56      1.79 o
  -5   5   7        0.05        1.39      1.24 o
  -4   5   7        1.10       -0.23      0.96 o
  -3   5   7       39.16       41.01      3.62 o
  -2   5   7       58.16       51.79      4.11 o
  -1   5   7      114.97      122.91      7.83 o
   0   5   7       52.09       47.04      4.10 o
   1   5   7       30.42       16.36      2.58 o
   2   5   7      100.02       96.93      5.86 o
   3   5   7       38.11       41.94      4.30 o
   4   5   7      365.62      367.55     25.43 o
   5   5   7      449.20      444.25     18.86 o
   6   5   7      349.62      349.75     14.59 o
   7   5   7       60.27       69.46      8.89 o
   8   5   7        5.05        4.60      3.69 o
   9   5   7       11.71       13.13      4.86 o
  -8   6   7       47.15       54.47      5.33 o
  -7   6   7       66.35       60.43      5.35 o
  -6   6   7      201.93      208.68      7.82 o
  -5   6   7      262.32      270.67     12.14 o
  -4   6   7      294.20      296.83     11.90 o
  -3   6   7        4.60        6.61      1.75 o
  -2   6   7      368.24      404.32     18.39 o
  -1   6   7      338.82      341.38     13.32 o
   0   6   7      288.51      262.63     10.93 o
   1   6   7       46.10       41.70      3.94 o
   2   6   7      155.87      159.77     12.75 o
   3   6   7       52.83       52.92      4.68 o
   4   6   7     2149.41     2278.09     72.65 o
   5   6   7       17.26       16.84      3.14 o
   6   6   7       13.47       12.76      2.69 o
   7   6   7      573.18      616.62     32.95 o
   8   6   7      226.16      228.06     16.05 o
   9   6   7      136.33      150.86     12.78 o
  -7   7   7      223.44      216.96     11.18 o
  -6   7   7      143.05      138.34      6.12 o
  -5   7   7        3.73        5.73      1.90 o
  -4   7   7       94.50       82.98     14.57 o
  -3   7   7      876.94      907.01     33.72 o
  -2   7   7      652.32      671.94     23.50 o
  -1   7   7       35.66       36.13      3.59 o
   0   7   7      904.02      910.31     30.79 o
   1   7   7      903.76      876.00     29.78 o
   2   7   7      229.74      246.80     10.58 o
   3   7   7     1189.54     1180.89     50.52 o
   4   7   7       46.49       44.18      4.31 o
   5   7   7      208.38      193.41      9.15 o
   6   7   7      408.13      417.84     23.76 o
   7   7   7      162.07      153.15     12.06 o
   8   7   7       70.25       61.31      8.38 o
  -6   8   7       12.41       17.78      3.77 o
  -5   8   7      242.24      245.88     10.93 o
  -4   8   7       40.88       41.99      4.13 o
  -3   8   7      201.42      188.03      8.89 o
  -2   8   7        4.31        4.48      1.78 o
  -1   8   7      300.76      280.79     15.96 o
   0   8   7       23.86       22.59      4.00 o
   1   8   7      976.60      960.66     32.41 o
   2   8   7      270.55      274.84     13.21 o
   3   8   7        6.47        7.10      1.97 o
   4   8   7       17.88       20.63      4.17 o
   5   8   7        4.86        1.02      2.30 o
   6   8   7        1.04        5.98      3.20 o
   7   8   7        0.64        1.51      2.68 o
   8   8   7       10.87       14.62      4.54 o
  -6   9   7       15.46       14.57      3.15 o
  -5   9   7       26.16       23.27      3.45 o
  -4   9   7      197.03      211.06     13.63 o
  -3   9   7       19.57       18.06      2.83 o
  -2   9   7      410.60      418.96     16.17 o
  -1   9   7       42.51       42.84      4.08 o
   0   9   7       27.37       24.34      3.11 o
   1   9   7      296.63      292.39     12.94 o
   2   9   7       76.15       65.73      6.05 o
   3   9   7        9.39        9.78      2.75 o
   4   9   7       36.87       33.42      3.98 o
   5   9   7        2.42        2.12      2.29 o
   6   9   7       12.93        5.61      3.03 o
   7   9   7        0.12        1.10      2.30 o
  -5  10   7        3.83        5.55      2.89 o
  -4  10   7       22.35       25.45      3.64 o
  -3  10   7       98.23      100.57      7.80 o
  -2  10   7       35.64       37.38      4.04 o
  -1  10   7       77.84       66.70      7.33 o
   0  10   7       79.91       73.92      5.60 o
   1  10   7       89.16       99.36      5.86 o
   2  10   7        0.27        0.90      1.54 o
   3  10   7      153.57      178.34      8.42 o
   4  10   7       16.81       11.97      3.43 o
   5  10   7        0.58        0.70      2.22 o
   6  10   7       17.99       19.23      4.13 o
   7  10   7        1.57        3.12      2.89 o
  -4  11   7       60.47       49.94      5.05 o
  -3  11   7        4.11        3.65      2.03 o
  -2  11   7       10.18        9.65      2.45 o
  -1  11   7       21.25       19.14      3.08 o
   0  11   7       18.04       28.69      3.63 o
   1  11   7       31.90       34.47      7.48 o
   2  11   7       10.91       12.77      2.43 o
   3  11   7       11.71       10.23      3.33 o
   4  11   7        2.10        1.72      2.20 o
   5  11   7       71.75       72.93      8.01 o
   6  11   7       25.20       26.03      4.93 o
  -2  12   7       13.30       14.16      2.92 o
  -1  12   7      132.84      155.08      8.36 o
   0  12   7       12.17       20.98      4.65 o
   1  12   7       70.82       50.50      6.59 o
   2  12   7        0.26        1.04      2.04 o
   3  12   7        0.16       -0.66      1.91 o
   4  12   7       66.25       67.87      7.57 o
  -4  -9   8        0.01        4.97      3.69 o
  -3  -9   8       16.31       12.13      4.73 o
  -2  -9   8       70.79       97.17     12.07 o
  -1  -9   8       15.18       23.47      6.65 o
   0  -9   8      114.29      143.57     15.72 o
   1  -9   8        8.26        9.07      5.30 o
   2  -9   8       20.86       16.31      6.82 o
  -5  -8   8       14.59       16.76      4.54 o
  -4  -8   8        4.32        6.28      3.83 o
  -3  -8   8        0.11        1.94      3.18 o
  -2  -8   8        3.40        7.17      3.98 o
  -1  -8   8       12.98       15.81      5.27 o
   0  -8   8       12.76        5.46      3.90 o
   1  -8   8      326.75      287.53     21.10 o
   2  -8   8      123.12      147.10     14.23 o
   3  -8   8       59.19       46.94      7.49 o
  -6  -7   8        5.53        6.49      3.25 o
  -5  -7   8       14.60       26.95      5.41 o
  -4  -7   8       57.34       57.81      8.03 o
  -3  -7   8       53.55       36.94      6.88 o
  -2  -7   8       38.57       24.27      5.76 o
  -1  -7   8       12.06       10.83      4.32 o
   0  -7   8       95.02       95.25      8.05 o
   1  -7   8       44.64       35.48      5.07 o
   2  -7   8        9.34       13.79      4.98 o
   3  -7   8       88.37       94.54      8.78 o
   4  -7   8        0.99       -0.05      2.88 o
   5  -7   8       17.34       13.23      4.33 o
  -6  -6   8        1.09        2.01      2.45 o
  -5  -6   8        1.85        2.75      3.29 o
  -4  -6   8       31.64       35.74      7.26 o
  -3  -6   8      151.61      126.13      7.27 o
  -2  -6   8       17.40       14.28      2.55 o
  -1  -6   8      309.27      289.47     13.10 o
   0  -6   8      116.49      100.00      7.78 o
   1  -6   8       24.46       21.28      3.86 o
   2  -6   8      107.92      106.94      8.83 o
   3  -6   8       17.54       21.62      4.31 o
   4  -6   8       23.53       26.16      4.94 o
   5  -6   8       11.53        7.83      3.58 o
  -7  -5   8       29.85       23.76      3.47 o
  -6  -5   8        2.86        4.12      1.95 o
  -5  -5   8        1.98        1.71      2.43 o
  -4  -5   8        1.17        3.33      1.77 o
  -3  -5   8      238.81      217.06      9.84 o
  -2  -5   8       39.41       38.58      6.17 o
  -1  -5   8       17.26       18.21      2.32 o
   0  -5   8        3.57        4.79      2.63 o
   1  -5   8        3.75        4.20      1.30 o
   2  -5   8        0.57        3.13      2.34 o
   3  -5   8        0.24       -1.75      1.75 o
   4  -5   8       14.75       18.54      4.13 o
   5  -5   8      112.50      113.70      9.70 o
   6  -5   8       51.30       52.36      7.17 o
  -7  -4   8        0.37        1.40      1.43 o
  -6  -4   8       53.55       48.49      4.42 o
  -5  -4   8       11.59       22.60      3.17 o
  -4  -4   8       18.55       19.24      3.01 o
  -3  -4   8      141.16      116.90      5.06 o
  -2  -4   8       16.69       13.00      2.06 o
  -1  -4   8        0.96        1.19      1.00 o
   0  -4   8        0.27        0.18      1.00 o
   1  -4   8       40.43       43.95      3.29 o
   2  -4   8       23.14       22.97      2.26 o
   3  -4   8        7.63        7.16      2.64 o
   4  -4   8      113.71      132.51     10.06 o
   5  -4   8       20.62       19.43      4.23 o
   6  -4   8       62.49       68.06      7.82 o
   7  -4   8       62.05       66.35      7.90 o
  -8  -3   8        0.01        4.00      1.80 o
  -7  -3   8       82.18       80.14      5.41 o
  -6  -3   8      105.57      103.64      7.35 o
  -5  -3   8      387.02      383.26     14.86 o
  -4  -3   8        1.68        1.18      1.49 o
  -3  -3   8        0.41        0.55      1.06 o
  -2  -3   8        1.75        2.54      1.33 o
  -1  -3   8        3.48        4.49      1.20 o
   0  -3   8      200.49      181.48      7.18 o
   1  -3   8       44.02       39.39      3.14 o
   2  -3   8       25.47       27.51      2.57 o
   3  -3   8      879.09      872.37     24.37 o
   4  -3   8      285.55      275.35     15.68 o
   5  -3   8       22.03       20.13      4.10 o
   6  -3   8        2.75        3.19      2.85 o
   7  -3   8        3.46        1.12      3.01 o
  -8  -2   8       66.78       61.71      5.15 o
  -7  -2   8      295.30      302.67     12.23 o
  -6  -2   8       40.27       34.49      6.32 o
  -5  -2   8        0.94       -0.58      1.24 o
  -4  -2   8        0.30        3.23      1.16 o
  -3  -2   8      555.95      545.24     14.20 o
  -2  -2   8      567.09      528.60     13.48 o
  -1  -2   8     1022.44      967.12     22.90 o
   0  -2   8       12.36        8.48      1.84 o
   1  -2   8      308.71      286.53     10.22 o
   2  -2   8      206.47      206.70     10.50 o
   3  -2   8      363.30      349.55     18.97 o
   4  -2   8       15.04       16.02      3.40 o
   5  -2   8        1.34       -0.47      1.91 o
   6  -2   8       44.37       60.54      6.72 o
   7  -2   8      196.47      186.90     12.03 o
   8  -2   8       82.46       78.21     11.67 o
  -8  -1   8      102.56      106.19      8.79 o
  -7  -1   8        8.63       12.17      2.28 o
  -6  -1   8      168.49      173.82      8.28 o
  -5  -1   8       62.40       67.66      3.48 o
  -4  -1   8      114.15      107.65      4.04 o
  -3  -1   8     2022.99     1895.44     42.38 o
  -2  -1   8      312.20      315.26      8.92 o
  -1  -1   8      879.99      855.44     22.85 o
   0  -1   8      697.43      651.34     23.75 o
   1  -1   8        0.01        0.37      2.14 o
   2  -1   8     2118.70     1908.54     62.51 o
   3  -1   8      104.61      102.15      7.81 o
   4  -1   8       52.22       47.29      5.39 o
   5  -1   8      365.01      349.73     15.86 o
   6  -1   8        3.42        8.48      3.94 o
   7  -1   8      115.98      115.63      9.65 o
   8  -1   8        0.58        1.67      3.62 o
  -9   0   8        3.88        4.86      2.33 o
  -8   0   8       36.14       32.21      4.19 o
  -7   0   8      209.23      198.05      9.60 o
  -6   0   8      345.33      305.68     12.50 o
  -5   0   8      153.89      162.40      5.97 o
  -4   0   8        6.72        8.40      1.31 o
  -3   0   8       14.41       15.39      1.67 o
  -2   0   8       45.20       45.93      2.94 o
  -1   0   8        3.01        5.11      1.46 o
   0   0   8      882.14      799.91     29.85 o
   1   0   8      218.14      214.23     15.60 o
   2   0   8      421.25      441.09     17.68 o
   3   0   8        5.52       12.44      2.78 o
   4   0   8       81.41       83.01      9.61 o
   5   0   8        0.68        1.62      1.92 o
   6   0   8        4.52        4.23      2.32 o
   7   0   8        1.23        0.12      2.20 o
   8   0   8        2.02        5.00      4.26 o
  -8   1   8      180.84      176.08      8.61 o
  -7   1   8      177.19      185.11      8.84 o
  -6   1   8      234.62      228.68     10.17 o
  -5   1   8      693.41      710.11     19.74 o
  -4   1   8      347.13      343.97      9.43 o
  -3   1   8      270.20      255.24      7.54 o
  -2   1   8        0.24        1.14      1.05 o
  -1   1   8        9.18        7.20      1.66 o
   0   1   8     2041.20     2007.71     64.68 o
   1   1   8        0.00        0.56      1.32 o
   2   1   8       73.82       76.25      6.19 o
   3   1   8      104.85       93.88      7.29 o
   4   1   8       47.35       49.91      5.30 o
   5   1   8       11.70       15.63      3.27 o
   6   1   8        5.50        6.61      2.65 o
   7   1   8        0.64        0.01      2.99 o
   8   1   8        0.82        1.23      3.38 o
  -8   2   8      141.95      133.08      7.59 o
  -7   2   8        6.30       12.15      2.54 o
  -6   2   8        0.26        2.38      1.63 o
  -5   2   8        0.25        0.22      0.88 o
  -4   2   8       51.14       52.94      3.53 o
  -3   2   8      167.41      154.73      6.73 o
  -2   2   8      181.31      181.54      7.00 o
  -1   2   8      161.10      146.49      7.52 o
   0   2   8      985.59      975.67     69.56 o
   1   2   8        3.84        0.87      1.53 o
   2   2   8      434.95      418.99     30.40 o
   3   2   8       43.03       48.89     11.29 o
   4   2   8        6.73        7.30      2.33 o
   5   2   8       24.97       21.00      3.54 o
   6   2   8       13.57        9.10      2.80 o
   7   2   8       10.21       11.07      3.10 o
   8   2   8       54.24       60.12      9.59 o
  -8   3   8       45.00       41.55      5.09 o
  -7   3   8       21.99       22.82      3.40 o
  -6   3   8       41.67       42.97      4.79 o
  -5   3   8       78.04       85.59      4.28 o
  -4   3   8      127.91      121.89      5.14 o
  -3   3   8        1.35        0.19      1.56 o
  -2   3   8      386.43      394.19     15.08 o
  -1   3   8       12.98       16.67      2.65 o
   0   3   8       50.06       45.97      5.93 o
   1   3   8        1.59        1.39      1.43 o
   2   3   8      393.86      384.53     15.68 o
   3   3   8        1.12        0.81      1.51 o
   4   3   8      171.10      150.49      8.45 o
   5   3   8       14.14        9.80      6.87 o
   6   3   8        6.99        7.28      2.85 o
   7   3   8        8.75        7.04      4.02 o
   8   3   8       12.79       19.35      5.56 o
   9   3   8        5.41        9.04      5.22 o
  -8   4   8        2.48        1.21      1.85 o
  -7   4   8        0.02        0.12      1.62 o
  -6   4   8       30.32       28.51      3.56 o
  -5   4   8       90.03       87.84      4.45 o
  -4   4   8      119.57      124.91      6.33 o
  -3   4   8       21.39       24.26      2.83 o
  -2   4   8      388.79      380.31     14.66 o
  -1   4   8       27.03       28.11      4.80 o
   0   4   8      119.82      139.94      7.36 o
   1   4   8        0.35        0.76      1.34 o
   2   4   8       90.60       78.47      6.20 o
   3   4   8      116.30      107.90      8.53 o
   4   4   8      354.16      314.13     14.27 o
   5   4   8        9.80        7.22      2.93 o
   6   4   8      626.75      622.61     34.47 o
   7   4   8      422.49      425.80     25.64 o
   8   4   8        0.36       -1.16      2.88 o
  -8   5   8        0.58       -1.98      1.98 o
  -7   5   8        6.68        7.93      2.50 o
  -6   5   8      157.95      146.50      7.97 o
  -5   5   8       12.30       18.01      2.93 o
  -4   5   8       25.33       24.51      3.11 o
  -3   5   8        4.51        5.62      1.63 o
  -2   5   8      174.67      178.14      8.43 o
  -1   5   8       63.10       64.48      5.63 o
   0   5   8      336.45      337.22     13.68 o
   1   5   8        0.08        0.63      1.38 o
   2   5   8       14.94       11.85      2.56 o
   3   5   8       14.29       15.95      2.92 o
   4   5   8       13.19       23.36      4.54 o
   5   5   8      280.79      262.90     12.12 o
   6   5   8       21.45       25.52      6.61 o
   7   5   8       42.52       30.85      6.38 o
   8   5   8      232.15      221.75     16.65 o
  -7   6   8       79.77       77.45      6.34 o
  -6   6   8      211.47      224.17     10.58 o
  -5   6   8      134.77      138.55      6.00 o
  -4   6   8      103.95      115.53      6.29 o
  -3   6   8      170.03      171.19      8.13 o
  -2   6   8       79.00       65.03      8.52 o
  -1   6   8        0.14       -1.06      1.21 o
   0   6   8      869.57      848.30     29.30 o
   1   6   8       16.63        6.41      2.86 o
   2   6   8     2774.98     2703.27    190.02 o
   3   6   8       93.65       84.37      6.40 o
   4   6   8      605.50      599.01     22.37 o
   5   6   8      712.19      685.28     30.16 o
   6   6   8      349.92      342.95     21.25 o
   7   6   8        0.03        0.11      2.72 o
   8   6   8       58.11       60.91      8.99 o
  -7   7   8        7.41        9.65      2.80 o
  -6   7   8       26.35       14.74      3.02 o
  -5   7   8      110.71      111.61      5.35 o
  -4   7   8      114.71      115.06      6.44 o
  -3   7   8       21.18       18.75      2.80 o
  -2   7   8        6.44        3.73      2.79 o
  -1   7   8      463.79      500.29     19.88 o
   0   7   8      396.94      388.13     15.20 o
   1   7   8      172.69      176.44     11.10 o
   2   7   8      224.11      218.71     10.12 o
   3   7   8      736.45      724.04     25.89 o
   4   7   8      602.87      591.12     21.93 o
   5   7   8      132.35      128.72     19.94 o
   6   7   8       14.18       12.98      4.53 o
   7   7   8       67.04       67.46      9.09 o
   8   7   8        6.41        7.27      3.98 o
  -6   8   8       15.32       14.46      2.99 o
  -5   8   8       39.48       43.99      4.44 o
  -4   8   8       95.86      111.26     16.67 o
  -3   8   8      229.59      214.11      9.85 o
  -2   8   8      200.62      215.21      9.85 o
  -1   8   8      629.21      615.69     33.14 o
   0   8   8      230.62      201.27      9.41 o
   1   8   8        2.05        4.44      1.88 o
   2   8   8      447.41      440.39     17.89 o
   3   8   8       21.30       24.02      3.25 o
   4   8   8        2.20        1.78      1.61 o
   5   8   8       98.67       92.33      9.76 o
   6   8   8       13.04       11.75      3.91 o
   7   8   8      187.80      205.60     14.89 o
  -5   9   8       18.47       18.87      5.21 o
  -4   9   8       29.45       23.72      3.40 o
  -3   9   8        3.69        4.98      2.00 o
  -2   9   8        0.74        0.05      1.64 o
  -1   9   8        1.22        1.16      1.50 o
   0   9   8       13.84       16.94      2.83 o
   1   9   8       27.50       25.54      3.33 o
   2   9   8       34.81       38.32      4.03 o
   3   9   8      146.70      155.90     13.59 o
   4   9   8        4.89        7.69      2.13 o
   5   9   8       95.08      108.04      9.41 o
   6   9   8       20.75       20.39      4.96 o
   7   9   8        1.76        1.95      3.08 o
  -4  10   8       14.57       14.07      2.93 o
  -3  10   8       58.43       57.97      5.21 o
  -2  10   8       15.64       18.70      3.14 o
  -1  10   8        5.33        4.87      1.94 o
   0  10   8       30.49       31.11      3.75 o
   1  10   8       48.00       45.95      4.43 o
   2  10   8       10.95        7.06      2.17 o
   3  10   8       73.79       71.34      5.55 o
   4  10   8       33.57       32.99      5.47 o
   5  10   8      125.12      153.54     11.61 o
   6  10   8        1.02       -0.22      2.54 o
  -3  11   8        2.83        3.12      1.95 o
  -2  11   8        1.59        2.07      1.86 o
  -1  11   8        1.53        4.36      1.97 o
   0  11   8        3.41        6.58      2.14 o
   1  11   8      283.13      320.54     13.45 o
   2  11   8      132.07      173.12     10.06 o
   3  11   8      190.93      215.71     14.28 o
   4  11   8       30.67       32.97      5.69 o
   5  11   8        4.54        4.34      3.13 o
  -1  12   8      156.35      191.08     11.12 o
   0  12   8        0.36        3.00      2.19 o
   1  12   8       14.78       10.59      3.71 o
   2  12   8        0.04        2.03      2.54 o
   3  12   8        3.96        5.50      3.13 o
  -1  -9   9        7.56       11.62      5.66 o
  -4  -8   9       11.30       29.77      6.85 o
  -3  -8   9        0.33        3.17      3.91 o
  -2  -8   9       27.76       22.01      6.31 o
  -1  -8   9       29.70       28.07      7.23 o
   0  -8   9       82.85       90.07     12.50 o
   1  -8   9       38.79       43.40      9.35 o
   2  -8   9       23.32       15.09      6.41 o
  -5  -7   9       25.72       17.59      4.81 o
  -4  -7   9       18.09       16.75      5.07 o
  -3  -7   9       14.42       10.08      4.46 o
  -2  -7   9        1.95        3.92      4.08 o
  -1  -7   9       77.12       57.43      9.39 o
   0  -7   9       51.45       51.99      9.26 o
   1  -7   9        0.45        1.20      2.40 o
   2  -7   9        1.40        1.47      2.71 o
   3  -7   9       38.95       38.99      6.16 o
   4  -7   9       18.22       24.92      5.35 o
  -6  -6   9        0.31        5.08      2.96 o
  -5  -6   9       42.33       30.02      3.98 o
  -4  -6   9        1.13        2.79      2.03 o
  -3  -6   9        1.42        2.69      1.92 o
  -2  -6   9       59.94       59.97      5.29 o
  -1  -6   9        0.76        2.57      4.49 o
   0  -6   9       18.21       19.69      7.02 o
   1  -6   9        3.79        3.50      5.52 o
   2  -6   9       15.69       18.09      4.06 o
   3  -6   9       11.31        6.69      3.29 o
   4  -6   9       46.50       47.15      7.84 o
   5  -6   9       61.41       69.93      8.54 o
  -7  -5   9       40.94       44.55      5.33 o
  -6  -5   9        2.16        5.05      2.13 o
  -5  -5   9        8.98       12.03      2.60 o
  -4  -5   9       17.21       14.40      3.06 o
  -3  -5   9        4.44        0.72      1.64 o
  -2  -5   9      120.49      117.95      7.12 o
  -1  -5   9       51.01       49.65      3.86 o
   0  -5   9        0.29       -0.39      1.20 o
   1  -5   9        3.03        4.44      2.43 o
   2  -5   9       34.07       26.62      6.38 o
   3  -5   9       29.86       32.38     10.46 o
   4  -5   9        5.04        7.54      6.01 o
   5  -5   9       54.03       53.38      7.16 o
  -7  -4   9        3.91        5.58      2.55 o
  -6  -4   9        0.15        0.77      1.74 o
  -5  -4   9       70.74       63.69      5.51 o
  -4  -4   9      102.44       98.40      7.04 o
  -3  -4   9        2.08        1.01      1.53 o
  -2  -4   9       14.25       13.02      2.04 o
  -1  -4   9        2.80        1.23      1.29 o
   0  -4   9        7.34        8.20      1.78 o
   1  -4   9        0.03        1.47      2.96 o
   2  -4   9       37.77       33.87      4.88 o
   3  -4   9      459.59      486.47     20.84 o
   4  -4   9       35.89       37.33      5.67 o
   5  -4   9       60.93       66.71      7.75 o
   6  -4   9       47.95       51.72      7.17 o
  -8  -3   9       23.86       16.51      3.15 o
  -7  -3   9        0.96       -0.44      1.87 o
  -6  -3   9       13.69       14.38      4.86 o
  -5  -3   9        3.45        6.96      2.20 o
  -4  -3   9       47.78       43.14      4.51 o
  -3  -3   9       21.97       26.47      2.76 o
  -2  -3   9        0.08        0.27      1.19 o
  -1  -3   9       51.73       46.73      4.72 o
   0  -3   9       14.01       12.60      2.88 o
   1  -3   9        0.13        0.37      1.28 o
   2  -3   9       11.12       11.30      1.96 o
   3  -3   9       50.26       41.88      5.46 o
   4  -3   9      299.34      293.33     14.71 o
   5  -3   9      121.29      116.74      9.86 o
   6  -3   9      122.34      131.65     10.89 o
   7  -3   9       37.13       43.02      7.11 o
  -8  -2   9       90.33      105.81      7.46 o
  -7  -2   9      204.90      198.38      9.31 o
  -6  -2   9       33.47       30.88      3.80 o
  -5  -2   9      156.36      153.70      8.09 o
  -4  -2   9      233.39      221.17     10.27 o
  -3  -2   9      180.00      189.60      9.73 o
  -2  -2   9       63.10       66.79      3.84 o
  -1  -2   9      239.83      244.82      8.88 o
   0  -2   9       61.82       56.08      5.63 o
   1  -2   9     2820.07     2801.19     83.05 o
   2  -2   9        0.03       -1.11      1.76 o
   3  -2   9        0.74        1.49      2.08 o
   4  -2   9       53.31       55.54      6.28 o
   5  -2   9      621.49      619.37     25.23 o
   6  -2   9      144.06      148.30     11.53 o
   7  -2   9       55.45       54.98      7.23 o
  -8  -1   9       78.27       90.37      6.99 o
  -7  -1   9       55.12       53.66      4.83 o
  -6  -1   9      314.53      305.02     12.80 o
  -5  -1   9      800.79      837.83     28.95 o
  -4  -1   9       73.59       68.66      3.94 o
  -3  -1   9      531.63      508.87     15.31 o
  -2  -1   9       41.42       46.08      3.68 o
  -1  -1   9     1423.42     1401.35     37.38 o
   0  -1   9      130.83      121.08      7.35 o
   1  -1   9      199.59      216.01     11.76 o
   2  -1   9      301.44      296.22     13.69 o
   3  -1   9      299.09      303.01     25.74 o
   4  -1   9      577.02      551.98     22.44 o
   5  -1   9      104.02       97.44     11.73 o
   6  -1   9        7.55        3.84      2.87 o
   7  -1   9      100.40      105.41     17.36 o
  -8   0   9      190.33      189.28     11.83 o
  -7   0   9        0.06        0.00      1.62 o
  -6   0   9       10.57        5.64      2.03 o
  -5   0   9      197.43      180.17      8.90 o
  -4   0   9      394.80      381.99     13.84 o
  -3   0   9        2.35        4.97      1.32 o
  -2   0   9     1049.98      999.02     23.88 o
  -1   0   9      208.95      191.81      9.48 o
   0   0   9        0.11        1.91      1.59 o
   1   0   9       17.89       15.82      3.04 o
   2   0   9       61.45       65.15      6.23 o
   3   0   9        0.36        0.65      1.75 o
   4   0   9       31.44       31.08      6.34 o
   5   0   9       13.06        8.90      3.06 o
   6   0   9        2.08        2.79      2.46 o
   7   0   9       23.45       26.86      4.84 o
   8   0   9       42.99       34.03      7.91 o
  -8   1   9       36.63       39.74      5.41 o
  -7   1   9      132.58      143.35      7.74 o
  -6   1   9        0.07        1.84      2.29 o
  -5   1   9       58.16       57.61      5.10 o
  -4   1   9      166.15      167.16      7.60 o
  -3   1   9      427.71      434.37     11.75 o
  -2   1   9       38.22       42.33      4.20 o
  -1   1   9        0.57       -1.16      1.16 o
   0   1   9        8.09        5.21      2.02 o
   1   1   9       97.23       95.47      7.49 o
   2   1   9       60.29       61.60      5.92 o
   3   1   9        0.06        3.41      2.01 o
   4   1   9        7.20        5.06      2.40 o
   5   1   9        0.35        0.44      3.76 o
   6   1   9        4.05        6.25      2.69 o
   7   1   9       14.61       15.18      3.91 o
   8   1   9       19.49       15.34      5.91 o
  -8   2   9       38.65       37.36      5.44 o
  -7   2   9      108.15      110.84      7.02 o
  -6   2   9       55.12       54.59      5.01 o
  -5   2   9       38.60       46.22      3.91 o
  -4   2   9      202.30      198.01      7.36 o
  -3   2   9      167.05      164.27      6.55 o
  -2   2   9       16.44       17.19      2.74 o
  -1   2   9      118.46       82.94      7.89 o
   0   2   9       47.21       50.26      4.96 o
   1   2   9       11.43       16.22      2.98 o
   2   2   9       12.25       11.58      2.69 o
   3   2   9        0.00        0.63      1.67 o
   4   2   9        0.15       -0.19      2.32 o
   5   2   9       12.01       10.31      4.06 o
   6   2   9        0.30       -1.63      1.82 o
   7   2   9       17.75       12.72      4.87 o
   8   2   9       24.03       19.95      6.09 o
  -8   3   9        1.96        4.14      2.66 o
  -7   3   9        3.12        5.36      2.24 o
  -6   3   9       35.46       39.68      4.32 o
  -5   3   9       75.58       65.59      3.93 o
  -4   3   9       30.65       32.09      2.84 o
  -3   3   9       31.95       32.56      3.92 o
  -2   3   9       52.42       55.83      4.84 o
  -1   3   9       91.42      110.82      6.82 o
   0   3   9       12.21        6.82      2.13 o
   1   3   9        0.04        0.13      1.41 o
   2   3   9        6.69        4.73      2.17 o
   3   3   9       17.27       20.59      4.00 o
   4   3   9        0.98        3.97      2.25 o
   5   3   9       24.33       25.07      4.21 o
   6   3   9       20.31       26.56      5.76 o
   7   3   9      115.60      120.43     13.59 o
   8   3   9       23.39       16.98      5.69 o
  -7   4   9       18.39       17.98      3.29 o
  -6   4   9        4.27        6.13      2.14 o
  -5   4   9      182.87      187.96      7.24 o
  -4   4   9       82.79       95.31      5.54 o
  -3   4   9      171.27      153.13      7.60 o
  -2   4   9       11.58       13.60      4.15 o
  -1   4   9        1.24        4.20      1.78 o
   0   4   9       16.85       16.64      2.93 o
   1   4   9       50.61       39.69      5.65 o
   2   4   9       19.48       12.22      2.77 o
   3   4   9       26.33       15.52      6.89 o
   4   4   9        5.37        4.98      2.14 o
   5   4   9      125.44      134.59      8.80 o
   6   4   9       85.11       93.25     16.06 o
   7   4   9      225.48      199.26     15.95 o
   8   4   9      119.52      128.06     14.25 o
  -7   5   9        6.62        6.78      2.48 o
  -6   5   9       39.82       37.52      4.42 o
  -5   5   9       72.08       74.92      4.47 o
  -4   5   9        0.20        1.63      1.48 o
  -3   5   9        5.35        6.12      2.13 o
  -2   5   9        0.33        0.33      1.34 o
  -1   5   9        3.44        4.55      2.27 o
   0   5   9       10.91        7.47      2.15 o
   1   5   9      237.11      241.32     11.23 o
   2   5   9        6.11        2.80      1.89 o
   3   5   9        2.31        3.18      3.32 o
   4   5   9      105.11      121.71      8.06 o
   5   5   9       45.60       48.87      5.53 o
   6   5   9        3.37        7.80      2.82 o
   7   5   9        1.56       -0.77      3.24 o
   8   5   9       58.40       43.62      8.20 o
  -7   6   9      291.98      283.36     17.90 o
  -6   6   9       45.22       55.99      5.47 o
  -5   6   9      113.32      120.71      5.85 o
  -4   6   9       56.15       55.53      4.78 o
  -3   6   9       56.31       58.50      4.92 o
  -2   6   9       18.96       20.29      3.00 o
  -1   6   9       94.90       98.70      6.38 o
   0   6   9      101.02      102.95      6.69 o
   1   6   9        5.34        4.07      2.12 o
   2   6   9      111.61      113.47      7.48 o
   3   6   9        1.04        2.38      1.94 o
   4   6   9      340.36      327.15     22.86 o
   5   6   9      402.58      357.01     15.56 o
   6   6   9       87.09       89.42     10.78 o
   7   6   9      196.26      181.75     14.72 o
   8   6   9       10.59       18.72      5.82 o
  -6   7   9        0.41        1.80      1.99 o
  -5   7   9        5.33        6.53      1.75 o
  -4   7   9       14.34       13.42      3.31 o
  -3   7   9      146.24      142.07     17.35 o
  -2   7   9      196.29      200.83      9.50 o
  -1   7   9       43.24       36.14      5.90 o
   0   7   9      112.97      108.53      6.52 o
   1   7   9       36.32       24.55      3.42 o
   2   7   9        1.15        0.62      2.35 o
   3   7   9        1.25        0.72      1.68 o
   4   7   9      121.04      116.00     11.48 o
   5   7   9        5.29        4.66      2.67 o
   6   7   9        9.61       10.64      4.14 o
   7   7   9       54.99       63.81      9.42 o
  -5   8   9        1.38        0.61      3.06 o
  -4   8   9       11.06       10.54      3.01 o
  -3   8   9        0.18        0.63      1.61 o
  -2   8   9        0.46        0.54      1.51 o
  -1   8   9       18.56       21.33      3.20 o
   0   8   9       50.54       54.45     11.05 o
   1   8   9       87.61       72.48      5.76 o
   2   8   9       26.01       28.95      3.76 o
   3   8   9      245.83      222.90     10.62 o
   4   8   9       70.45       63.79      9.93 o
   5   8   9        4.51        4.42      3.12 o
   6   8   9      152.58      189.93     14.44 o
   7   8   9        0.01        0.32      2.98 o
  -5   9   9        0.06       -1.61      1.61 o
  -4   9   9       11.47        8.22      2.99 o
  -3   9   9       10.12        8.32      2.34 o
  -2   9   9        5.39        3.92      2.31 o
  -1   9   9       11.82        6.92      2.29 o
   0   9   9       63.59       50.71      4.81 o
   1   9   9       31.20       30.21      6.03 o
   2   9   9       27.92       25.68      3.96 o
   3   9   9       12.89       17.84      3.04 o
   4   9   9       22.37       20.28      4.67 o
   5   9   9       30.75       31.25      5.80 o
   6   9   9       37.35       55.20      7.98 o
  -4  10   9        1.80        1.00      1.81 o
  -3  10   9        6.93        9.06      4.00 o
  -2  10   9       18.83       21.88      3.82 o
  -1  10   9        0.89        1.43      1.67 o
   0  10   9        8.73        8.74      2.34 o
   1  10   9        5.15        5.21      2.13 o
   2  10   9       10.93        9.76      2.43 o
   3  10   9        0.00       -1.91      1.91 o
   4  10   9       92.14      107.45     10.79 o
   5  10   9        0.25        4.51      3.23 o
  -2  11   9       19.30       19.47      3.39 o
  -1  11   9       80.16      105.83     10.23 o
   0  11   9        4.81       11.21      3.02 o
   1  11   9        3.69        2.83      1.93 o
   2  11   9        2.19        5.25      2.98 o
   3  11   9       37.59       31.01      5.52 o
   4  11   9       30.00       46.31      7.16 o
   1  12   9       78.35       77.60      8.83 o
   2  12   9       58.13       72.08      8.54 o
  -1  -8  10       50.58       51.15      9.73 o
  -4  -7  10       38.56       47.60      8.48 o
  -3  -7  10       41.43       24.78      6.49 o
  -2  -7  10        2.78        4.57      4.21 o
  -1  -7  10      144.63      154.24     16.68 o
   0  -7  10       25.43       25.80      7.07 o
   1  -7  10      101.81      111.39     14.86 o
   2  -7  10       10.73        5.08      5.08 o
  -5  -6  10       48.00       59.05      5.72 o
  -4  -6  10       13.42       13.75      3.16 o
  -3  -6  10       82.35       76.28      6.39 o
  -2  -6  10      125.56      128.41     10.25 o
  -1  -6  10      121.34      142.70     15.44 o
   0  -6  10        0.50        2.83      3.74 o
   1  -6  10       41.06       37.58      5.61 o
   2  -6  10        2.33        0.28      2.73 o
   3  -6  10        9.70       10.52      3.97 o
  -6  -5  10       34.52       35.15      5.98 o
  -5  -5  10        8.03        5.69      2.61 o
  -4  -5  10        0.93        6.84      2.42 o
  -3  -5  10      151.66      151.60      8.72 o
  -2  -5  10      135.79      138.97      8.41 o
  -1  -5  10      131.18      129.51     13.48 o
   0  -5  10       10.97        7.88      2.86 o
   1  -5  10       18.60       18.18      3.97 o
   2  -5  10       16.13       21.72     12.08 o
   3  -5  10       50.47       49.94      6.70 o
   4  -5  10       41.36       51.90      7.15 o
  -6  -4  10        0.63       -1.23      2.45 o
  -5  -4  10        2.27       -0.64      2.43 o
  -4  -4  10       85.66       96.95     10.01 o
  -3  -4  10      334.71      314.72     13.54 o
  -2  -4  10      102.28       95.76      6.60 o
  -1  -4  10       29.04       27.66      3.05 o
   0  -4  10       82.06       91.25      5.23 o
   1  -4  10        6.06        3.02      2.40 o
   2  -4  10      194.06      190.68     12.75 o
   3  -4  10      127.72      147.17     22.04 o
   4  -4  10       12.53       14.91      4.52 o
   5  -4  10      318.60      338.32     17.46 o
  -7  -3  10        4.23        4.49      2.71 o
  -6  -3  10        1.42        3.28      2.07 o
  -5  -3  10       15.23       12.11      2.91 o
  -4  -3  10       86.84       86.77      6.81 o
  -3  -3  10      207.02      208.80     10.16 o
  -2  -3  10       24.12       27.08      3.01 o
  -1  -3  10        3.95        1.86      1.51 o
   0  -3  10        9.42       13.03      2.23 o
   1  -3  10      474.67      475.76     15.12 o
   2  -3  10      798.22      794.04     23.15 o
   3  -3  10       35.37       33.73      5.25 o
   4  -3  10        7.54        9.18      3.39 o
   5  -3  10      181.70      194.66     23.90 o
   6  -3  10       43.06       47.94      9.93 o
  -7  -2  10       31.80       32.58      5.02 o
  -6  -2  10       97.75       93.22      6.92 o
  -5  -2  10      480.02      465.42     35.28 o
  -4  -2  10      302.05      286.80     12.68 o
  -3  -2  10      194.41      165.73      6.88 o
  -2  -2  10       58.93       65.09      4.60 o
  -1  -2  10      201.68      204.61      8.50 o
   0  -2  10      815.09      809.89     23.40 o
   1  -2  10       26.97       28.43      3.76 o
   2  -2  10       37.31       42.04      3.73 o
   3  -2  10     1271.26     1225.25     45.89 o
   4  -2  10      223.22      223.07     12.62 o
   5  -2  10        0.52       -0.59      2.52 o
   6  -2  10        3.16        2.19      2.95 o
  -7  -1  10       79.93       83.82      7.41 o
  -6  -1  10        0.25        1.66      2.33 o
  -5  -1  10       56.29       48.96      5.78 o
  -4  -1  10      115.50      110.86      7.24 o
  -3  -1  10      745.81      760.37     25.70 o
  -2  -1  10       11.96       12.31      4.02 o
  -1  -1  10     1593.29     1599.39     42.62 o
   0  -1  10     1840.15     1800.62     47.65 o
   1  -1  10      189.73      187.53     18.25 o
   2  -1  10       37.20       36.42      5.05 o
   3  -1  10        0.26        3.55      2.62 o
   4  -1  10      459.81      463.68     20.20 o
   5  -1  10       22.42       30.87     10.11 o
   6  -1  10       37.03       31.80      5.38 o
   7  -1  10      245.87      238.36     13.95 o
  -7   0  10        3.21        2.94      2.54 o
  -6   0  10       32.22       39.93      4.53 o
  -5   0  10       49.85       49.20      5.11 o
  -4   0  10      213.26      196.52      9.77 o
  -3   0  10       51.00       48.00      4.10 o
  -2   0  10      661.52      644.13     19.11 o
  -1   0  10       47.39       51.41      5.16 o
   0   0  10      109.92      102.24      7.83 o
   1   0  10        9.15        9.84      2.79 o
   2   0  10      540.07      535.04     21.71 o
   3   0  10       18.70       21.21      4.05 o
   4   0  10      233.84      227.28     12.27 o
   5   0  10       89.93       86.88     10.79 o
   6   0  10        1.32        1.38      2.52 o
   7   0  10       10.31        9.57      3.69 o
  -7   1  10      101.69      102.85      8.56 o
  -6   1  10      562.97      530.67     24.62 o
  -5   1  10      183.54      182.25     11.19 o
  -4   1  10        1.21        1.46      1.27 o
  -3   1  10      196.65      183.57      7.32 o
  -2   1  10      751.89      755.41     21.84 o
  -1   1  10        4.35        3.88      1.99 o
   0   1  10      357.37      351.39     15.25 o
   1   1  10       54.37       61.50      6.07 o
   2   1  10      704.11      699.17     26.65 o
   3   1  10        1.98        1.95      2.18 o
   4   1  10        6.88        5.22      4.83 o
   5   1  10       73.87       75.38      7.59 o
   6   1  10       45.65       41.06      5.92 o
   7   1  10        0.37        3.30      3.94 o
  -7   2  10        0.66        3.69      2.59 o
  -6   2  10       85.78       75.72      6.28 o
  -5   2  10        0.00        2.21      2.68 o
  -4   2  10      155.36      149.73     10.86 o
  -3   2  10        4.95        5.88      1.56 o
  -2   2  10      644.28      628.77     34.08 o
  -1   2  10        1.19        0.24      1.53 o
   0   2  10      543.15      513.55     20.28 o
   1   2  10       10.09        8.54      2.56 o
   2   2  10      269.43      331.94     19.18 o
   3   2  10       22.09       13.05      3.27 o
   4   2  10       97.09       78.09     10.71 o
   5   2  10        0.44        1.73      2.56 o
   6   2  10       61.05       71.59      7.49 o
   7   2  10       21.04       19.32      6.23 o
  -7   3  10        6.55        7.36      3.06 o
  -6   3  10        0.21        2.70      2.04 o
  -5   3  10        8.35        7.62      2.56 o
  -4   3  10      290.08      262.59      9.35 o
  -3   3  10       62.15       51.44      4.63 o
  -2   3  10     1123.10     1089.18     37.17 o
  -1   3  10      109.23       78.19      6.35 o
   0   3  10      296.72      290.62     13.18 o
   1   3  10       34.61       27.78      4.47 o
   2   3  10       85.54       88.23      7.28 o
   3   3  10       52.34       42.37      5.41 o
   4   3  10       58.21       43.94      6.95 o
   5   3  10        1.69        2.59      2.34 o
   6   3  10      129.81      151.87     11.12 o
   7   3  10       34.11       31.12      7.53 o
  -7   4  10       54.43       65.35      7.94 o
  -6   4  10      203.51      194.71     15.65 o
  -5   4  10        0.00        0.56      1.74 o
  -4   4  10      431.15      432.73     13.76 o
  -3   4  10       13.97        9.22      2.28 o
  -2   4  10      392.40      397.86     19.86 o
  -1   4  10      363.13      301.68     13.21 o
   0   4  10        0.01        2.59      1.96 o
   1   4  10        6.96        8.51      2.60 o
   2   4  10      635.80      539.39     21.40 o
   3   4  10       51.34       50.42      5.67 o
   4   4  10       31.15       30.37      4.57 o
   5   4  10       11.81       14.57      3.42 o
   6   4  10      127.21      117.33      9.39 o
   7   4  10       15.84       19.22      6.05 o
  -6   5  10       83.95       83.25      6.87 o
  -5   5  10      162.77      179.48      9.45 o
  -4   5  10      213.14      244.36     10.88 o
  -3   5  10        0.55       -2.06      2.90 o
  -2   5  10       95.45      100.05      6.55 o
  -1   5  10       35.29       36.77      5.26 o
   0   5  10      203.06      185.48      9.62 o
   1   5  10       19.09       23.24      3.70 o
   2   5  10      228.69      189.43     10.08 o
   3   5  10      138.81      134.05      8.81 o
   4   5  10       72.10       68.88     11.87 o
   5   5  10        8.32       12.21      3.22 o
   6   5  10        3.76        6.61      4.05 o
   7   5  10       52.62       76.25     10.94 o
  -6   6  10        0.47        2.18      2.96 o
  -5   6  10       32.15       35.34      4.35 o
  -4   6  10      556.35      620.17     22.64 o
  -3   6  10      311.78      279.05     12.18 o
  -2   6  10        0.58       -1.01      1.37 o
  -1   6  10       71.88       68.10      8.65 o
   0   6  10      435.27      423.70     17.18 o
   1   6  10       22.97       24.79      3.80 o
   2   6  10        1.70        2.77      1.91 o
   3   6  10       30.81       32.17      4.41 o
   4   6  10      103.79       98.71      8.03 o
   5   6  10        0.04        0.60      2.08 o
   6   6  10        0.06       -0.51      3.41 o
   7   6  10       23.46       20.03      5.89 o
  -5   7  10        6.71        6.28      2.61 o
  -4   7  10       42.08       40.95      4.36 o
  -3   7  10      197.12      202.44     11.49 o
  -2   7  10        1.19        0.85      1.65 o
  -1   7  10        5.52       11.14      2.59 o
   0   7  10      296.36      300.06     13.20 o
   1   7  10      128.81      113.79     10.53 o
   2   7  10        1.57       -0.55      1.67 o
   3   7  10        2.39        6.53      2.37 o
   4   7  10      114.55      125.98      9.10 o
   5   7  10        0.90        1.30      2.87 o
   6   7  10       57.42       59.08      9.18 o
   7   7  10        0.45        6.32      4.62 o
  -5   8  10      146.86      146.95     12.03 o
  -4   8  10        0.03        0.57      1.82 o
  -3   8  10       39.63       39.04      4.34 o
  -2   8  10       92.05       77.41      6.15 o
  -1   8  10        0.17        2.00      1.87 o
   0   8  10       33.67       40.21      4.60 o
   1   8  10      146.35      137.51      7.90 o
   2   8  10        8.48        5.79      2.21 o
   3   8  10       15.07       20.35      3.65 o
   4   8  10        0.02       -1.07      1.83 o
   5   8  10        6.41        7.53      4.04 o
   6   8  10        2.90        4.93      3.69 o
  -4   9  10        1.37        2.14      1.99 o
  -3   9  10        0.78        1.87      1.96 o
  -2   9  10      129.08      139.11     13.27 o
  -1   9  10      255.02      256.93     11.84 o
   0   9  10       38.26       40.32      4.58 o
   1   9  10        0.66        2.06      1.78 o
   2   9  10       18.67       21.66      3.46 o
   3   9  10        9.13        8.52      3.14 o
   4   9  10       11.16        8.88      3.80 o
   5   9  10        4.88        6.25      3.74 o
  -3  10  10        3.51        3.17      2.13 o
  -2  10  10       37.63       41.53      5.68 o
  -1  10  10       74.85       80.56      6.50 o
   0  10  10        1.45        5.95      2.96 o
   1  10  10        2.26       -0.72      2.42 o
   2  10  10        1.93       -0.58      1.80 o
   3  10  10        1.33        1.67      2.71 o
   4  10  10        0.06       -1.64      2.74 o
  -1  11  10        1.44        1.07      2.18 o
   0  11  10        9.34       15.20      3.77 o
   1  11  10       19.76       26.61      4.01 o
   2  11  10      109.81      138.56     11.53 o
   3  11  10        0.34        2.47      2.86 o
  -3  -6  11        0.02        1.50      2.22 o
  -2  -6  11        0.08        0.17      3.86 o
  -1  -6  11        1.63        1.46      3.58 o
   0  -6  11       10.88       11.88      5.71 o
   1  -6  11        0.17        3.65      4.83 o
   2  -6  11       18.07       22.15      7.75 o
  -5  -5  11        0.00        2.63      3.74 o
  -4  -5  11        9.44       11.85      2.98 o
  -3  -5  11       23.91       28.03      5.23 o
  -2  -5  11       24.88       36.21      4.77 o
  -1  -5  11        0.90        4.49      4.33 o
   0  -5  11       21.17       11.64      5.62 o
   1  -5  11        0.46       -0.32      2.55 o
   2  -5  11        2.52        4.33      3.05 o
   3  -5  11        2.81        3.84      3.47 o
  -5  -4  11        1.49        4.30      2.38 o
  -4  -4  11        4.31        4.68      3.28 o
  -3  -4  11        9.64       12.57      3.04 o
  -2  -4  11        7.51       14.28      3.14 o
  -1  -4  11        0.35        0.98      1.86 o
   0  -4  11        0.36        2.17      1.63 o
   1  -4  11        0.54        3.00      2.83 o
   2  -4  11      221.69      219.71     12.65 o
   3  -4  11        0.37       -0.53      2.53 o
   4  -4  11       14.88        9.33      7.06 o
  -6  -3  11        1.00        4.92      3.18 o
  -5  -3  11        2.53        3.36      2.16 o
  -4  -3  11        0.09        1.08      2.13 o
  -3  -3  11        3.35        2.73      2.63 o
  -2  -3  11      113.48      106.35      7.23 o
  -1  -3  11        5.38        4.51      1.81 o
   0  -3  11        2.08        2.81      1.71 o
   1  -3  11       89.38       86.90      7.79 o
   2  -3  11       94.91       99.93      8.95 o
   3  -3  11       81.96       84.37     12.59 o
   4  -3  11       92.85      106.61     10.54 o
   5  -3  11      134.59      132.46     13.35 o
  -6  -2  11       12.37        9.11      3.66 o
  -5  -2  11        8.64        8.88      4.59 o
  -4  -2  11        0.02       -0.19      1.84 o
  -3  -2  11       97.50       95.00      7.39 o
  -2  -2  11        7.39        9.76      2.51 o
  -1  -2  11       35.44       36.14      4.69 o
   0  -2  11       55.23       55.73      4.97 o
   1  -2  11        0.28        0.13      1.45 o
   2  -2  11       14.37       15.51      2.60 o
   3  -2  11        5.59        5.52      2.95 o
   4  -2  11        6.38        9.86      3.76 o
   5  -2  11       50.06       48.37      6.79 o
  -6  -1  11       22.37       13.46      3.95 o
  -5  -1  11       67.88       64.71      6.19 o
  -4  -1  11        5.15        8.86      2.68 o
  -3  -1  11       43.12       34.77      4.35 o
  -2  -1  11        1.49        3.93      1.71 o
  -1  -1  11        9.91       13.71      2.37 o
   0  -1  11      155.70      173.63      7.59 o
   1  -1  11      349.28      315.35     15.07 o
   2  -1  11       26.42       28.61      4.73 o
   3  -1  11       32.34       31.01      5.18 o
   4  -1  11      135.57      128.42     13.23 o
   5  -1  11        4.80        5.37      3.37 o
   6  -1  11       47.32       47.62      7.81 o
  -7   0  11        6.08        5.64      2.81 o
  -6   0  11        0.54        0.69      2.48 o
  -5   0  11       18.77       24.21      8.86 o
  -4   0  11        1.86        2.00      1.95 o
  -3   0  11       24.09       23.57      3.75 o
  -2   0  11       37.21       31.90      4.22 o
  -1   0  11      253.78      250.79      9.61 o
   0   0  11        6.50        3.67      2.47 o
   1   0  11        5.43        8.66      2.80 o
   2   0  11        1.67        1.04      2.13 o
   3   0  11       24.37       25.70      4.54 o
   4   0  11        0.00        0.88      2.36 o
   5   0  11        0.06       -1.04      2.50 o
   6   0  11        1.03        3.62      3.35 o
  -7   1  11       15.23       22.05      4.72 o
  -6   1  11        2.13       -0.45      2.28 o
  -5   1  11       27.85       19.29      6.04 o
  -4   1  11       11.99       10.79      4.24 o
  -3   1  11       40.91       49.71      4.07 o
  -2   1  11       62.60       58.70      4.46 o
  -1   1  11      120.42      144.28     16.40 o
   0   1  11       10.32       10.91      3.06 o
   1   1  11      108.09      120.30      9.31 o
   2   1  11        9.73       13.87      3.41 o
   3   1  11        8.11        4.67      2.71 o
   4   1  11       14.98       10.01      3.31 o
   5   1  11        0.74        0.87      2.56 o
   6   1  11       45.03       58.07      7.32 o
  -6   2  11       65.64       65.42      8.13 o
  -5   2  11        0.64        2.73      2.81 o
  -4   2  11       30.25       32.37      4.39 o
  -3   2  11       96.76       88.81      9.17 o
  -2   2  11        0.76        1.81      1.81 o
  -1   2  11        0.80        1.33      1.87 o
   0   2  11        0.10        0.11      1.71 o
   1   2  11       66.44       56.90      6.10 o
   2   2  11        1.18        1.31      3.28 o
   3   2  11       32.66       28.77      4.70 o
   4   2  11       30.87       18.63      4.10 o
   5   2  11       49.67       51.07      6.31 o
   6   2  11       42.88       33.86      5.62 o
   7   2  11       67.29       74.94     11.72 o
  -6   3  11        2.56        5.88      3.02 o
  -5   3  11       32.88       35.11      5.33 o
  -4   3  11       81.04       78.52      5.07 o
  -3   3  11        1.98       -0.22      1.53 o
  -2   3  11       86.48       67.92      5.94 o
  -1   3  11       28.34       37.18      4.69 o
   0   3  11        0.00       -1.24      1.73 o
   1   3  11      167.52      138.70      9.10 o
   2   3  11        9.43        8.66      2.90 o
   3   3  11       10.95       11.43      3.66 o
   4   3  11       26.98       31.10      5.17 o
   5   3  11      101.56       94.20     15.93 o
   6   3  11        9.10       12.12      3.91 o
   7   3  11       29.40       43.43      8.75 o
  -6   4  11       47.37       60.97      8.06 o
  -5   4  11       15.09       12.31      7.11 o
  -4   4  11      161.89      161.37      6.98 o
  -3   4  11      204.98      175.03      8.98 o
  -2   4  11        1.87        0.37      1.71 o
  -1   4  11        7.04       10.36      2.69 o
   0   4  11       10.07        5.24      2.23 o
   1   4  11      228.76      187.82     10.39 o
   2   4  11       50.91       45.49      5.52 o
   3   4  11       60.20       59.26      8.82 o
   4   4  11      145.52      129.74      9.94 o
   5   4  11        8.43        8.61      3.46 o
   6   4  11       88.08       75.73     11.03 o
   7   4  11        0.91        0.12      4.05 o
  -6   5  11       11.19       16.97      4.90 o
  -5   5  11       23.06       24.12      5.17 o
  -4   5  11       70.23       70.46     10.75 o
  -3   5  11       68.25       61.75      5.47 o
  -2   5  11      205.34      183.16      9.45 o
  -1   5  11       13.69       21.04      8.39 o
   0   5  11       74.60       63.94     11.31 o
   1   5  11       55.67       49.67      5.41 o
   2   5  11        0.00        0.39      2.58 o
   3   5  11        0.02       -0.17      1.96 o
   4   5  11        0.12       -0.95      2.48 o
   5   5  11        3.49        3.92      2.61 o
   6   5  11       11.19       24.23      6.61 o
  -5   6  11       18.00       13.04      4.11 o
  -4   6  11       31.96       34.34      4.09 o
  -3   6  11        3.31        5.68      2.22 o
  -2   6  11       49.48       40.16      4.84 o
  -1   6  11       52.71       52.99      9.45 o
   0   6  11        1.90       -0.96      2.43 o
   1   6  11       79.26       76.40     14.97 o
   2   6  11       10.80       13.93      3.23 o
   3   6  11       32.71       33.27      4.71 o
   4   6  11        5.97        2.15      2.32 o
   5   6  11       16.72       16.61      3.77 o
   6   6  11       14.83       20.54      6.28 o
  -5   7  11        0.22        5.70      3.43 o
  -4   7  11       30.25       28.01      4.07 o
  -3   7  11        8.50       23.44      8.00 o
  -2   7  11        0.05       -0.20      1.61 o
  -1   7  11        5.69        4.55      2.81 o
   0   7  11        6.84       10.14      2.80 o
   1   7  11        8.81        8.30      2.66 o
   2   7  11        0.79        3.69      2.29 o
   3   7  11        2.90        5.27      2.61 o
   4   7  11      102.23      125.32     21.79 o
   5   7  11        7.39       11.10      4.99 o
   6   7  11       64.34       75.83     11.05 o
  -4   8  11        0.90        3.31      2.18 o
  -3   8  11      176.92      195.93     10.01 o
  -2   8  11       39.58       52.65      5.46 o
  -1   8  11       58.89       64.52      5.94 o
   0   8  11       23.57       21.47      3.66 o
   1   8  11      126.28      127.41      8.26 o
   2   8  11        9.72       13.78      5.06 o
   3   8  11      260.42      261.05     14.02 o
   4   8  11        0.73        3.59      2.33 o
   5   8  11        1.76        8.71      4.36 o
  -3   9  11       64.26       58.77      9.78 o
  -2   9  11       21.59       33.40      6.71 o
  -1   9  11        7.56        6.40      2.36 o
   0   9  11       42.96       45.48     14.64 o
   1   9  11      138.65      141.48      8.40 o
   2   9  11       12.00        9.76      2.89 o
   3   9  11        1.64        3.27      2.33 o
   4   9  11       88.21      105.27     11.91 o
  -1  10  11       13.91       18.52      3.43 o
   0  10  11        2.39        2.39      2.13 o
   1  10  11      162.61      167.06      9.29 o
   2  10  11        1.80        3.50      2.33 o
   3  10  11       94.50      120.18     12.21 o
  -3  -5  12       32.93       48.98      5.58 o
  -2  -5  12        2.04        2.25      4.08 o
  -1  -5  12        1.10        2.81      4.59 o
   0  -5  12       29.00       27.57      7.85 o
   1  -5  12        0.07       -0.75      4.03 o
  -4  -4  12       91.63      108.25      8.37 o
  -3  -4  12       19.65       17.63      3.73 o
  -2  -4  12        7.81       10.88      5.12 o
  -1  -4  12        3.78        5.85      4.43 o
   0  -4  12      198.47      212.57     18.32 o
   1  -4  12        6.60       11.22      5.56 o
   2  -4  12       15.87       21.56      5.02 o
   3  -4  12       18.22       22.76      7.51 o
  -5  -3  12       77.62       89.96     11.09 o
  -4  -3  12       53.12       55.76      9.88 o
  -3  -3  12       36.13       49.86      7.50 o
  -2  -3  12        0.02       -0.35      2.12 o
  -1  -3  12       10.66        4.81      3.78 o
   0  -3  12        3.74        5.99      2.07 o
   1  -3  12        0.38        3.69      2.79 o
   2  -3  12        0.00        4.44      3.20 o
   3  -3  12       87.32       88.47      9.19 o
   4  -3  12      189.10      196.39     16.07 o
  -5  -2  12        3.96        6.79      3.84 o
  -4  -2  12       36.23       35.38      5.15 o
  -3  -2  12        3.83        2.48      2.37 o
  -2  -2  12       28.12       18.77      3.67 o
  -1  -2  12       47.94       39.33      4.93 o
   0  -2  12        5.54        5.87      2.33 o
   1  -2  12        9.83        9.80      2.47 o
   2  -2  12       94.60      105.03     10.41 o
   3  -2  12       56.52       79.25      8.75 o
   4  -2  12       81.31       81.98      8.93 o
  -5  -1  12        8.58       24.65      5.83 o
  -4  -1  12        3.80        4.84      2.68 o
  -3  -1  12        0.00       -1.78      1.78 o
  -2  -1  12      114.88      116.72     14.94 o
  -1  -1  12        7.37        7.69      2.66 o
   0  -1  12        7.43        7.25      2.14 o
   1  -1  12       59.46       65.09      5.17 o
   2  -1  12      183.19      181.95     13.73 o
   3  -1  12        1.12        2.39      2.93 o
   4  -1  12        6.93        4.81      4.81 o
   5  -1  12       26.02       25.65      6.85 o
  -6   0  12       13.66       16.32      4.86 o
  -5   0  12       47.34       59.76      8.59 o
  -4   0  12       30.57       36.23      4.74 o
  -3   0  12      143.56      144.07      9.16 o
  -2   0  12       35.23       32.64      4.17 o
  -1   0  12       25.54       29.18      3.44 o
   0   0  12        1.10        1.65      2.37 o
   1   0  12       67.35       64.98      7.17 o
   2   0  12      511.12      538.99     22.89 o
   3   0  12        4.72        9.12      3.47 o
   4   0  12        8.03       10.13      3.75 o
   5   0  12       32.31       35.25      6.04 o
  -6   1  12       15.21       18.94      4.95 o
  -5   1  12        1.01        2.77      3.18 o
  -4   1  12        5.81        8.22      2.69 o
  -3   1  12       15.90       16.72      7.89 o
  -2   1  12       48.02       42.68      4.78 o
  -1   1  12        6.87        6.60      2.60 o
   0   1  12      339.84      349.18     16.18 o
   1   1  12       12.30       12.53      3.57 o
   2   1  12      162.04      157.97     19.17 o
   3   1  12       12.33        7.26      3.25 o
   4   1  12        0.09        0.74      2.71 o
   5   1  12        4.01        8.65      3.86 o
  -6   2  12       37.08       38.86      6.71 o
  -5   2  12       44.01       45.01      7.44 o
  -4   2  12      178.09      168.22     14.49 o
  -3   2  12       48.61       48.17      4.19 o
  -2   2  12       54.97       49.89      5.40 o
  -1   2  12       39.33       32.20      4.94 o
   0   2  12      390.03      432.52     27.22 o
   1   2  12        0.84        3.72      3.48 o
   2   2  12       72.05       57.07      6.60 o
   3   2  12        8.16        7.36      3.21 o
   4   2  12        3.22        4.71      3.06 o
   5   2  12       13.87       19.11      4.73 o
   6   2  12      104.44      118.10     16.47 o
  -5   3  12       22.51       20.06      5.09 o
  -4   3  12       72.61       82.85      9.80 o
  -3   3  12        2.24        2.41      1.71 o
  -2   3  12       59.41       75.11      6.65 o
  -1   3  12       53.88       38.43      5.06 o
   0   3  12      516.91      523.33     21.47 o
   1   3  12       13.68       12.97      3.44 o
   2   3  12       24.98       24.07      4.52 o
   3   3  12      113.93       97.56      8.75 o
   4   3  12      173.68      180.86     11.86 o
   5   3  12      135.47      124.44     11.64 o
   6   3  12       36.26       47.33      9.62 o
  -5   4  12       85.92       75.12      9.55 o
  -4   4  12      149.58      132.71     11.71 o
  -3   4  12       26.98       23.00      3.60 o
  -2   4  12      212.75      221.80     11.15 o
  -1   4  12      264.51      213.98     13.73 o
   0   4  12      223.72      184.56     10.38 o
   1   4  12       49.04       45.16      5.72 o
   2   4  12      121.45      114.73     14.93 o
   3   4  12      139.05      122.86      9.87 o
   4   4  12      561.58      549.66     23.21 o
   5   4  12        0.57        2.40      2.91 o
   6   4  12        6.12       -1.85      3.70 o
  -5   5  12        3.38        4.03      3.59 o
  -4   5  12      175.15      182.61     14.13 o
  -3   5  12        0.13        2.33      1.93 o
  -2   5  12      173.55      183.16      9.82 o
  -1   5  12       25.52       20.84      3.66 o
   0   5  12       37.14       33.21      4.68 o
   1   5  12       62.01       73.81     12.78 o
   2   5  12      184.41      187.45     10.83 o
   3   5  12       11.35       19.41      4.90 o
   4   5  12      233.61      260.45     13.69 o
   5   5  12        1.06        4.23      3.09 o
  -4   6  12        3.08        2.24      2.88 o
  -3   6  12        4.26        1.28      1.91 o
  -2   6  12      112.42      131.49      8.39 o
  -1   6  12      132.40      128.18      8.40 o
   0   6  12        7.55       15.27      3.34 o
   1   6  12       14.56       12.92      3.25 o
   2   6  12      406.61      418.82     18.33 o
   3   6  12        0.00        2.11      2.63 o
   4   6  12        3.31        2.86      2.80 o
   5   6  12        0.25        2.74      4.41 o
  -4   7  12       53.13       52.19      8.05 o
  -3   7  12        9.30       14.35      3.17 o
  -2   7  12        4.45        2.92      2.14 o
  -1   7  12       64.87       67.98      6.38 o
   0   7  12        0.76        0.53      2.13 o
   1   7  12       37.33       44.51      5.45 o
   2   7  12      643.70      707.45     27.24 o
   3   7  12      151.36      171.20     10.19 o
   4   7  12      153.27      166.62     14.20 o
   5   7  12      142.62      199.92     16.44 o
  -3   8  12      122.25      118.26      7.88 o
  -2   8  12        8.43       16.62      3.43 o
  -1   8  12      269.43      301.30     13.91 o
   0   8  12      218.73      230.84     11.65 o
   1   8  12       18.61       23.08      4.07 o
   2   8  12        3.48        6.64      3.98 o
   3   8  12       34.94       44.47      5.60 o
   4   8  12       26.93       35.28      7.63 o
  -1   9  12      110.03      132.58      8.66 o
   0   9  12      161.53      184.62     10.19 o
   1   9  12      132.81      168.31     11.69 o
   2   9  12      124.64      140.61      8.77 o
   3   9  12        2.31        7.05      4.32 o
  -3  -3  13        0.33       -0.53      2.39 o
  -2  -3  13       82.29       68.69      8.37 o
  -1  -3  13       14.68       11.52      5.72 o
   0  -3  13       19.11       19.72      6.69 o
   1  -3  13        6.40        4.46      5.29 o
  -3  -2  13        0.32       -0.95      2.28 o
  -2  -2  13        1.19        3.30      2.57 o
  -1  -2  13       13.01       16.37      3.57 o
   0  -2  13        3.10        2.13      2.27 o
   1  -2  13        0.00       -1.23      2.54 o
   2  -2  13       37.16       51.97      7.09 o
   3  -2  13        6.54        4.19      3.36 o
  -4  -1  13        0.01       -1.24      3.34 o
  -3  -1  13       11.86       14.34      3.40 o
  -2  -1  13        2.54        1.12      2.51 o
  -1  -1  13        0.03       -1.49      3.65 o
   0  -1  13        2.12        3.60      2.23 o
   1  -1  13      231.27      241.73     15.05 o
   2  -1  13        0.51       -0.23      2.91 o
   3  -1  13       89.15      100.27      9.84 o
  -4   0  13       24.78       27.28      6.66 o
  -3   0  13      125.06      126.42      9.42 o
  -2   0  13       81.52       76.18     10.16 o
  -1   0  13      104.64      121.81      7.47 o
   0   0  13      163.01      172.16      8.45 o
   1   0  13       41.67       54.79      6.83 o
   2   0  13       31.13       40.00     10.81 o
   3   0  13      105.15      113.70     10.29 o
   4   0  13       43.39       46.60      9.25 o
  -4   1  13       66.03       68.53      9.87 o
  -3   1  13       15.74       15.40      3.76 o
  -2   1  13      273.60      301.40     14.29 o
  -1   1  13       50.10       49.51      4.63 o
   0   1  13        4.16        7.24      3.08 o
   1   1  13      121.14      136.16     10.67 o
   2   1  13       13.82       18.30      4.38 o
   3   1  13        0.06        0.02      2.62 o
   4   1  13        5.26        5.81      3.59 o
  -4   2  13        0.18        1.15      3.21 o
  -3   2  13       40.65       44.16      5.52 o
  -2   2  13       28.60       30.94      4.87 o
  -1   2  13       33.04       38.77      6.38 o
   0   2  13       56.79       61.55      6.68 o
   1   2  13       10.82       21.88      4.38 o
   2   2  13        4.65       11.49      3.79 o
   3   2  13        5.21        8.75      3.55 o
   4   2  13        4.58        3.92      3.12 o
  -4   3  13       26.86       34.58      6.82 o
  -3   3  13       62.18       64.66      9.82 o
  -2   3  13        5.83        9.78      4.15 o
  -1   3  13      130.24      149.30      9.79 o
   0   3  13       22.29       35.86      8.89 o
   1   3  13       10.85        5.04      2.90 o
   2   3  13        5.24        2.98      2.96 o
   3   3  13        8.23        5.31      4.30 o
   4   3  13       13.66       16.94      4.44 o
  -4   4  13       26.63        8.12      4.27 o
  -3   4  13       66.58       70.56     10.05 o
  -2   4  13      146.31      152.87     18.83 o
  -1   4  13       29.48       34.95      4.89 o
   0   4  13       29.37       30.63      4.74 o
   1   4  13      111.85       89.63      8.35 o
   2   4  13        3.84       11.68      8.88 o
   3   4  13       38.23       28.71      5.27 o
   4   4  13       60.72       48.39      6.63 o
  -3   5  13       66.60       75.82     10.04 o
  -2   5  13       39.12       32.58      4.52 o
  -1   5  13        3.35        3.40      2.33 o
   0   5  13        3.67        8.17      2.85 o
   1   5  13        1.27       -0.96      2.16 o
   2   5  13        2.53        2.88      2.66 o
   3   5  13        7.98       20.77      4.41 o
   4   5  13       18.35       11.95      6.40 o
  -3   6  13       43.40       35.96      7.18 o
  -2   6  13        7.89        6.66      2.63 o
  -1   6  13        1.13       -0.84      1.98 o
   0   6  13        0.14        2.05      2.43 o
   1   6  13       73.63       76.31      9.29 o
   2   6  13       11.43       13.42      4.35 o
   3   6  13       12.57       14.34     10.12 o
   4   6  13        0.43        2.37      2.96 o
  -2   7  13        1.49        0.80      2.14 o
  -1   7  13       15.96       11.00      3.26 o
   0   7  13        0.02        2.99      3.85 o
   1   7  13        0.40        2.55      2.49 o
   2   7  13        7.39        5.71      3.05 o
   3   7  13       18.41       24.49      4.64 o
   0   8  13       10.29       15.72      3.72 o
   1   8  13       76.99      111.77     18.67 o
   2   8  13        0.06       -0.69      3.44 o
  -1  -1  14       74.09       92.34      8.21 o
   0  -1  14       10.98       12.09      6.25 o
   1  -1  14        0.02        2.73      4.96 o
  -2   0  14       36.75       45.81      9.23 o
  -1   0  14      249.90      274.75     13.77 o
   0   0  14      237.09      262.99     14.21 o
   1   0  14        9.01       13.02      3.07 o
   2   0  14      217.56      247.44     19.56 o
  -2   1  14        1.03        1.73      3.82 o
  -1   1  14        0.71        2.57      2.53 o
   0   1  14       31.87       41.25      4.50 o
   1   1  14        0.37        3.68      3.08 o
   2   1  14        0.27        0.98      2.91 o
  -2   2  14       14.41       22.54      6.69 o
  -1   2  14       27.56       29.63      7.70 o
   0   2  14       14.10       12.12      3.82 o
   1   2  14        3.72        5.84      3.19 o
   2   2  14        3.42        3.70      3.33 o
  -2   3  14       11.05        9.60      5.08 o
  -1   3  14        8.39        6.44      3.02 o
   0   3  14        4.89        6.30      3.07 o
   1   3  14        5.10        4.19      5.04 o
   2   3  14        1.18        2.69      3.05 o
   3   3  14        3.68        7.89      3.74 o
  -2   4  14       45.42       52.39      9.42 o
  -1   4  14       33.74       56.84      6.53 o
   0   4  14       22.33       22.08      4.37 o
   1   4  14        7.79       11.89      3.76 o
   2   4  14       31.18       49.68      6.58 o
  -1   5  14       75.79       94.39     12.49 o
   0   5  14      137.38      161.74     10.71 o
   1   5  14       35.87       46.45      8.91 o
   2   5  14      118.93      123.19     10.25 o
   0   6  14        7.38        9.16      3.33 o
   1   6  14        1.65        0.01      2.44 o
 
